# Supplementary material for: {1,1′-[Butane-1,4-diylbis(nitrilo­methyl­idyne)]di-2-naphtho­lato}copper(II) ethanol monosolvate
Source: Acta Crystallogr Sect E Struct Rep Online. 2010 Dec 24;67(Pt 1):m128. doi: 10.1107/S1600536810053183 (PMC3050176; doi:10.1107/S1600536810053183)
Supplement: Supplementary file 1 [file e-67-0m128-sup1.cif]

##############################################################################
###                                                                        ###
###        Electronic paper (Acta Crystallographica Section E)             ###
###                                                                        ###
##############################################################################
#                                                                            #
# This CIF contains the data in a paper accepted for publication in Acta     #
# Crystallographica Section E. It conforms to the requirements of Notes      #
# for Authors for Section E, and has been peer reviewed under the auspices   #
# of the IUCr Commission on Journals.                                        #
#                                                                            #
# Full details of the Crystallographic Information File format               #
# are given in the paper "The Crystallographic Information File (CIF):       #
# a New Standard Archive File for Crystallography" by S. R. Hall, F. H.      #
# Allen and I. D. Brown [Acta Cryst. (1991), A47, 655-685].                  #
#                                                                            #
# The current version of the core CIF dictionary is obtainable from          #
# ftp://ftp.iucr.org/pub/cif_core.dic. The current version number is 2.4.    #
#                                                                            #
# Software is freely available for graphical display of the structure(s) in  #
# this CIF.  For information consult the CIF home page http://www.iucr.org/  #
# cif/home.html                                                              #
#                                                                            #
# This file may be used for bona fide research purposes within the           #
# scientific community so long as proper attribution is given to the journal # 
# article from which it was obtained.                                        #
#                                                                            #
##############################################################################
                                             
data_global
_audit_creation_method     'form.cif (version 2.0)'
_journal_data_validation_number     ?
_journal_date_recd_electronic     2010-12-15
_journal_date_accepted     2010-12-18
_journal_name_full     'Acta Crystallographica, Section E'
_journal_year     2011
_journal_volume     67
_journal_issue      1
_journal_page_first     m128
_journal_page_last     m128
_journal_paper_category     QM
_journal_coeditor_code     JH2247
_publ_contact_author_name     'Dr. Kargar, Hadi'
_publ_contact_author_address
;
Department of Physics
University of Sargodha
Punjab, Pakistan
;
_publ_contact_author_email     'hkargar@pnu.ac.ir'
_publ_contact_author_fax     ?
_publ_contact_author_phone     ?
_publ_section_title
;
{1,1'-[Butane-1,4-diylbis(nitrilomethylidyne)]di-2-naphtholato}copper(II)
ethanol monosolvate
;
loop_
    _publ_author_name
    _publ_author_address
    'Kargar, Hadi'
;
      Department of Chemistry,
      School of Science,
      Payame Noor University (PNU),
      Ardakan, Yazd,
      Iran
;
    'Kia, Reza'
;
Department of Chemistry,
Science and Research Branch,
Islamic Azad University,
Tehran,
Iran
and
X-ray Crystallography Laboratory
Plasma Physics Research Center,
Science and Research Branch,
Islamic Azad University,
Tehran,
Iran.
;
data_I
_audit_creation_method     SHELXL-97
_chemical_name_systematic
;
Bis(2-hydroxynaphtylidene)-1,4-butanediamine copper (II) ethanol solvate
;
_chemical_name_common
;
{1,1'-[Butane-1,4-diylbis(nitrilomethylidyne)]di-2-naphtholato}copper(II)
ethanol monosolvate
;
_chemical_formula_moiety     'C26 H22 Cu N2 O2, C2 H6 O'
_chemical_formula_sum     'C28 H28 Cu N2 O3'
_chemical_formula_iupac     '[Cu (C26 H22 N2 O2)], C2 H6 O'
_chemical_formula_weight     504.06
_chemical_melting_point     ?
_symmetry_cell_setting     monoclinic
_symmetry_space_group_name_H-M     'C 2/c'
_symmetry_space_group_name_Hall     '-C 2yc'
loop_
    _symmetry_equiv_pos_as_xyz
    'x, y, z'
    '-x, y, -z+1/2'
    'x+1/2, y+1/2, z'
    '-x+1/2, y+1/2, -z+1/2'
    '-x, -y, -z'
    'x, -y, z-1/2'
    '-x+1/2, -y+1/2, -z'
    'x+1/2, -y+1/2, z-1/2'
_cell_length_a     13.468(3)
_cell_length_b     22.606(5)
_cell_length_c     15.831(3)
_cell_angle_alpha     90.00
_cell_angle_beta     95.84(3)
_cell_angle_gamma     90.00
_cell_volume     4794.9(17)
_cell_formula_units_Z     8
_cell_measurement_reflns_used     10437
_cell_measurement_theta_min     1.78
_cell_measurement_theta_max     29.55
_cell_measurement_temperature     296(2)
_exptl_crystal_description     'Block'
_exptl_crystal_colour     'dark-green'
_exptl_crystal_size_max     0.42
_exptl_crystal_size_mid     0.26
_exptl_crystal_size_min     0.22
_exptl_crystal_density_diffrn     1.397
_exptl_crystal_density_meas     ?
_exptl_crystal_density_method     'not measured'
_exptl_crystal_F_000     2104
_exptl_absorpt_coefficient_mu     0.944
_exptl_absorpt_correction_type     multi-scan
_exptl_absorpt_process_details     '(MULABS in PLATON; Spek, 2009)'
_exptl_absorpt_correction_T_min     0.9725
_exptl_absorpt_correction_T_max     1.000
_exptl_special_details
;
;
_diffrn_ambient_temperature     296(2)
_diffrn_radiation_type     MoK\a
_diffrn_radiation_wavelength     0.71073
_diffrn_radiation_source     'fine-focus sealed tube'
_diffrn_radiation_monochromator     graphite
_diffrn_measurement_device_type     'Stoe IPDS II image plate'
_diffrn_measurement_method     \w
_diffrn_detector_area_resol_mean     '0.15 mm'
_diffrn_reflns_number     9868
_diffrn_reflns_av_R_equivalents     0.0531
_diffrn_reflns_av_sigmaI/netI     0.0666
_diffrn_reflns_theta_min     1.80
_diffrn_reflns_theta_max     26.00
_diffrn_reflns_theta_full     26.00
_diffrn_measured_fraction_theta_max     0.986
_diffrn_measured_fraction_theta_full     0.986
_diffrn_reflns_limit_h_min     -16
_diffrn_reflns_limit_h_max     16
_diffrn_reflns_limit_k_min     -27
_diffrn_reflns_limit_k_max     27
_diffrn_reflns_limit_l_min     -14
_diffrn_reflns_limit_l_max     19
_diffrn_standards_number     0
_diffrn_standards_interval_count     .
_diffrn_standards_interval_time     .
_diffrn_standards_decay_%     ?
_refine_special_details
;
 Refinement of F^2^ against ALL reflections.  The weighted R-factor wR and
 goodness of fit S are based on F^2^, conventional R-factors R are based
 on F, with F set to zero for negative F^2^. The threshold expression of
 F^2^ > 2sigma(F^2^) is used only for calculating R-factors(gt) etc. and is
 not relevant to the choice of reflections for refinement.  R-factors based
 on F^2^ are statistically about twice as large as those based on F, and R-
 factors based on ALL data will be even larger.
;
_reflns_number_total     4655
_reflns_number_gt     3110
_reflns_threshold_expression     I>2\s(I)
_refine_ls_structure_factor_coef     Fsqd
_refine_ls_matrix_type     full
_refine_ls_R_factor_all     0.0984
_refine_ls_R_factor_gt     0.0572
_refine_ls_wR_factor_gt     0.1134
_refine_ls_wR_factor_ref     0.1260
_refine_ls_goodness_of_fit_ref     1.039
_refine_ls_restrained_S_all     1.039
_refine_ls_number_reflns     4655
_refine_ls_number_parameters     308
_refine_ls_number_restraints     0
_refine_ls_hydrogen_treatment     constr
_refine_ls_weighting_scheme     calc
_refine_ls_weighting_details
                 'calc w=1/[\s^2^(Fo^2^)+(0.0612P)^2^] where P=(Fo^2^+2Fc^2^)/3'
_atom_sites_solution_hydrogens     geom
_atom_sites_solution_primary     direct
_atom_sites_solution_secondary     difmap
_refine_ls_shift/su_max     0.001
_refine_ls_shift/su_mean     0.000
_refine_diff_density_max     0.546
_refine_diff_density_min     -0.286
_refine_ls_extinction_method     none
_refine_ls_extinction_coef     ?
loop_
    _atom_type_symbol
    _atom_type_description
    _atom_type_scat_dispersion_real
    _atom_type_scat_dispersion_imag
    _atom_type_scat_source
    'C' 'C' 0.0033 0.0016
                         'International Tables Vol C Tables 4.2.6.8 and 6.1.1.4'
    'H' 'H' 0.0000 0.0000
                         'International Tables Vol C Tables 4.2.6.8 and 6.1.1.4'
    'N' 'N' 0.0061 0.0033
                         'International Tables Vol C Tables 4.2.6.8 and 6.1.1.4'
    'O' 'O' 0.0106 0.0060
                         'International Tables Vol C Tables 4.2.6.8 and 6.1.1.4'
    'Cu' 'Cu' 0.3201 1.2651
                         'International Tables Vol C Tables 4.2.6.8 and 6.1.1.4'
_computing_data_collection     'X-AREA (Stoe & Cie, 2005)'
_computing_cell_refinement     'X-AREA (Stoe & Cie, 2005)'
_computing_data_reduction     'X-AREA (Stoe & Cie, 2005)'
_computing_structure_solution     'SHELXTL (Sheldrick, 2008)'
_computing_structure_refinement     'SHELXTL (Sheldrick, 2008)'
_computing_molecular_graphics     'SHELXTL (Sheldrick, 2008)'
_computing_publication_material
                             'SHELXTL (Sheldrick, 2008) and PLATON (Spek, 2009)'
loop_
    _atom_site_type_symbol
    _atom_site_label
    _atom_site_fract_x
    _atom_site_fract_y
    _atom_site_fract_z
    _atom_site_U_iso_or_equiv
    _atom_site_adp_type
    _atom_site_calc_flag
    _atom_site_refinement_flags
    _atom_site_occupancy
    _atom_site_disorder_assembly
    _atom_site_disorder_group
    Cu Cu1 0.99074(3) 0.39671(2) 0.13736(3) 0.03967(16) Uani d . 1 . .
    O O1 1.09554(19) 0.34050(11) 0.13087(19) 0.0462(7) Uani d . 1 . .
    O O2 1.0912(2) 0.45001(11) 0.18187(19) 0.0475(7) Uani d . 1 . .
    N N1 0.8934(2) 0.33537(13) 0.1535(2) 0.0402(8) Uani d . 1 . .
    N N2 0.9081(2) 0.45888(13) 0.08166(19) 0.0368(7) Uani d . 1 . .
    C C1 1.0894(3) 0.28282(16) 0.1258(2) 0.0370(9) Uani d . 1 . .
    C C2 1.1777(3) 0.25202(17) 0.1090(3) 0.0465(10) Uani d . 1 . .
    H H2A 1.2354 0.2734 0.1025 0.056 Uiso calc R 1 . .
    C C3 1.1793(3) 0.19265(17) 0.1022(3) 0.0475(10) Uani d . 1 . .
    H H3A 1.2376 0.1741 0.0895 0.057 Uiso calc R 1 . .
    C C4 1.0948(3) 0.15794(16) 0.1140(3) 0.0419(9) Uani d . 1 . .
    C C5 1.0986(3) 0.09535(18) 0.1096(3) 0.0535(11) Uani d . 1 . .
    H H5A 1.1573 0.0769 0.0977 0.064 Uiso calc R 1 . .
    C C6 1.0179(4) 0.06193(19) 0.1226(3) 0.0627(13) Uani d . 1 . .
    H H6A 1.0216 0.0209 0.1195 0.075 Uiso calc R 1 . .
    C C7 0.9301(4) 0.08883(17) 0.1405(3) 0.0596(13) Uani d . 1 . .
    H H7A 0.8752 0.0658 0.1502 0.072 Uiso calc R 1 . .
    C C8 0.9236(3) 0.14926(17) 0.1440(3) 0.0506(11) Uani d . 1 . .
    H H8A 0.8636 0.1665 0.1549 0.061 Uiso calc R 1 . .
    C C9 1.0052(3) 0.18599(17) 0.1315(2) 0.0380(8) Uani d . 1 . .
    C C10 1.0024(3) 0.25057(16) 0.1367(3) 0.0372(8) Uani d . 1 . .
    C C11 0.9126(3) 0.27942(16) 0.1541(2) 0.0395(9) Uani d . 1 . .
    H H11A 0.8612 0.2548 0.1676 0.047 Uiso calc R 1 . .
    C C12 0.7936(3) 0.35263(18) 0.1772(3) 0.0470(10) Uani d . 1 . .
    H H12A 0.8013 0.3864 0.2151 0.056 Uiso calc R 1 . .
    H H12B 0.7670 0.3203 0.2082 0.056 Uiso calc R 1 . .
    C C13 0.7198(3) 0.3680(2) 0.1035(3) 0.0630(13) Uani d . 1 . .
    H H13A 0.6532 0.3625 0.1204 0.076 Uiso calc R 1 . .
    H H13B 0.7278 0.3403 0.0579 0.076 Uiso calc R 1 . .
    C C14 0.7270(3) 0.4312(2) 0.0682(3) 0.0595(12) Uani d . 1 . .
    H H14A 0.6686 0.4387 0.0285 0.071 Uiso calc R 1 . .
    H H14B 0.7256 0.4590 0.1147 0.071 Uiso calc R 1 . .
    C C15 0.8183(3) 0.4431(2) 0.0241(3) 0.0486(10) Uani d . 1 . .
    H H15A 0.8331 0.4082 -0.0079 0.058 Uiso calc R 1 . .
    H H15B 0.8039 0.4751 -0.0160 0.058 Uiso calc R 1 . .
    C C16 0.9315(3) 0.51465(16) 0.0851(2) 0.0359(8) Uani d . 1 . .
    H H16A 0.8889 0.5400 0.0524 0.043 Uiso calc R 1 . .
    C C17 1.0155(2) 0.54158(15) 0.1335(2) 0.0320(8) Uani d . 1 . .
    C C18 1.0243(3) 0.60666(17) 0.1334(2) 0.0346(8) Uani d . 1 . .
    C C19 0.9549(3) 0.64393(17) 0.0881(3) 0.0437(10) Uani d . 1 . .
    H H19A 0.9002 0.6277 0.0557 0.052 Uiso calc R 1 . .
    C C20 0.9669(4) 0.70446(19) 0.0913(3) 0.0589(12) Uani d . 1 . .
    H H20A 0.9195 0.7286 0.0615 0.071 Uiso calc R 1 . .
    C C21 1.0488(4) 0.7300(2) 0.1382(4) 0.0707(15) Uani d . 1 . .
    H H21A 1.0564 0.7709 0.1391 0.085 Uiso calc R 1 . .
    C C22 1.1174(3) 0.69509(19) 0.1827(3) 0.0584(12) Uani d . 1 . .
    H H22A 1.1716 0.7123 0.2148 0.070 Uiso calc R 1 . .
    C C23 1.1074(3) 0.63268(17) 0.1808(3) 0.0406(9) Uani d . 1 . .
    C C24 1.1801(3) 0.59615(17) 0.2255(3) 0.0441(9) Uani d . 1 . .
    H H24A 1.2346 0.6138 0.2566 0.053 Uiso calc R 1 . .
    C C25 1.1733(3) 0.53693(17) 0.2245(3) 0.0429(9) Uani d . 1 . .
    H H25A 1.2232 0.5144 0.2540 0.052 Uiso calc R 1 . .
    C C26 1.0900(3) 0.50794(16) 0.1786(2) 0.0362(8) Uani d . 1 . .
    O O3 1.2478(2) 0.40229(16) 0.0561(2) 0.0741(10) Uani d . 1 . .
    H H1 1.2027 0.3859 0.0872 0.111 Uiso d R 1 . .
    C C27 1.3277(4) 0.4255(3) 0.1075(4) 0.0863(18) Uani d . 1 . .
    H H27A 1.3024 0.4447 0.1557 0.104 Uiso calc R 1 . .
    H H27B 1.3594 0.4556 0.0758 0.104 Uiso calc R 1 . .
    C C28 1.4013(6) 0.3832(4) 0.1383(5) 0.131(3) Uani d . 1 . .
    H H28A 1.4506 0.4021 0.1774 0.197 Uiso calc R 1 . .
    H H28B 1.4328 0.3673 0.0915 0.197 Uiso calc R 1 . .
    H H28C 1.3702 0.3519 0.1668 0.197 Uiso calc R 1 . .
loop_
    _atom_site_aniso_label
    _atom_site_aniso_U_11
    _atom_site_aniso_U_22
    _atom_site_aniso_U_33
    _atom_site_aniso_U_12
    _atom_site_aniso_U_13
    _atom_site_aniso_U_23
    Cu1 0.0315(2) 0.0356(2) 0.0519(3) -0.0033(2) 0.00417(19) 0.0020(3)
    O1 0.0345(14) 0.0385(15) 0.066(2) -0.0025(12) 0.0089(14) -0.0030(13)
    O2 0.0387(15) 0.0332(14) 0.067(2) -0.0018(12) -0.0109(14) 0.0052(13)
    N1 0.0309(16) 0.0389(17) 0.052(2) -0.0010(13) 0.0092(15) 0.0013(15)
    N2 0.0295(16) 0.0404(17) 0.0401(19) -0.0068(13) 0.0021(14) -0.0015(14)
    C1 0.0316(18) 0.035(2) 0.045(2) 0.0009(15) 0.0031(17) -0.0003(17)
    C2 0.032(2) 0.044(2) 0.064(3) -0.0017(16) 0.0079(19) 0.003(2)
    C3 0.035(2) 0.045(2) 0.063(3) 0.0073(17) 0.006(2) -0.003(2)
    C4 0.043(2) 0.037(2) 0.045(2) -0.0006(17) 0.0026(18) -0.0003(17)
    C5 0.053(2) 0.041(2) 0.066(3) 0.006(2) 0.005(2) -0.005(2)
    C6 0.075(3) 0.032(2) 0.081(4) -0.004(2) 0.011(3) -0.005(2)
    C7 0.059(3) 0.034(2) 0.087(4) -0.0127(19) 0.011(3) -0.009(2)
    C8 0.047(2) 0.040(2) 0.066(3) -0.0065(19) 0.008(2) -0.002(2)
    C9 0.038(2) 0.0394(19) 0.037(2) -0.0013(17) 0.0034(17) -0.0035(18)
    C10 0.035(2) 0.0358(18) 0.041(2) -0.0052(16) 0.0022(17) -0.0029(18)
    C11 0.0342(19) 0.041(2) 0.044(2) -0.0055(16) 0.0071(17) 0.0002(17)
    C12 0.038(2) 0.045(2) 0.061(3) 0.0015(18) 0.017(2) 0.000(2)
    C13 0.038(2) 0.065(3) 0.086(4) -0.013(2) 0.002(2) 0.007(3)
    C14 0.042(2) 0.072(3) 0.062(3) -0.002(2) -0.006(2) -0.001(2)
    C15 0.039(2) 0.058(3) 0.045(3) -0.0073(19) -0.0100(19) -0.001(2)
    C16 0.0298(19) 0.040(2) 0.038(2) 0.0009(16) 0.0029(17) 0.0031(16)
    C17 0.0258(18) 0.0373(19) 0.033(2) -0.0036(14) 0.0047(16) 0.0020(16)
    C18 0.0326(16) 0.0403(19) 0.0318(19) -0.0016(17) 0.0084(15) -0.0026(18)
    C19 0.043(2) 0.039(2) 0.048(3) 0.0026(18) 0.000(2) 0.0033(18)
    C20 0.057(3) 0.042(2) 0.076(3) 0.003(2) 0.000(3) 0.009(2)
    C21 0.074(3) 0.038(2) 0.099(4) -0.007(2) 0.001(3) 0.003(3)
    C22 0.048(3) 0.046(2) 0.079(4) -0.009(2) 0.000(2) -0.007(2)
    C23 0.039(2) 0.043(2) 0.041(2) -0.0053(17) 0.0078(18) -0.0022(18)
    C24 0.038(2) 0.046(2) 0.047(2) -0.0073(18) -0.0022(17) -0.0042(19)
    C25 0.035(2) 0.044(2) 0.049(3) -0.0023(17) -0.0026(18) 0.0040(18)
    C26 0.0293(18) 0.038(2) 0.042(2) -0.0029(15) 0.0075(17) -0.0005(17)
    O3 0.0546(19) 0.092(3) 0.077(2) -0.013(2) 0.0114(17) 0.008(2)
    C27 0.075(4) 0.075(4) 0.110(5) -0.018(3) 0.012(4) -0.020(3)
    C28 0.099(5) 0.142(7) 0.143(8) 0.010(5) -0.033(5) 0.022(6)
_geom_special_details
;
 All esds (except the esd in the dihedral angle between two l.s. planes)
 are estimated using the full covariance matrix.  The cell esds are taken
 into account individually in the estimation of esds in distances, angles
 and torsion angles; correlations between esds in cell parameters are only
 used when they are defined by crystal symmetry.  An approximate (isotropic)
 treatment of cell esds is used for estimating esds involving l.s. planes.
;
loop_
    _geom_bond_atom_site_label_1
    _geom_bond_atom_site_label_2
    _geom_bond_site_symmetry_2
    _geom_bond_distance
    _geom_bond_publ_flag
    Cu1 O2 . 1.893(3) ?
    Cu1 O1 . 1.910(3) ?
    Cu1 N1 . 1.943(3) ?
    Cu1 N2 . 1.947(3) ?
    O1 C1 . 1.308(4) ?
    O2 C26 . 1.311(4) ?
    N1 C11 . 1.291(5) ?
    N1 C12 . 1.485(4) ?
    N2 C16 . 1.299(4) ?
    N2 C15 . 1.481(5) ?
    C1 C10 . 1.405(5) ?
    C1 C2 . 1.427(5) ?
    C2 C3 . 1.347(5) ?
    C2 H2A . 0.9300 ?
    C3 C4 . 1.411(5) ?
    C3 H3A . 0.9300 ?
    C4 C9 . 1.415(5) ?
    C4 C5 . 1.418(5) ?
    C5 C6 . 1.356(6) ?
    C5 H5A . 0.9300 ?
    C6 C7 . 1.384(6) ?
    C6 H6A . 0.9300 ?
    C7 C8 . 1.370(6) ?
    C7 H7A . 0.9300 ?
    C8 C9 . 1.406(5) ?
    C8 H8A . 0.9300 ?
    C9 C10 . 1.463(5) ?
    C10 C11 . 1.426(5) ?
    C11 H11A . 0.9300 ?
    C12 C13 . 1.495(6) ?
    C12 H12A . 0.9700 ?
    C12 H12B . 0.9700 ?
    C13 C14 . 1.541(6) ?
    C13 H13A . 0.9700 ?
    C13 H13B . 0.9700 ?
    C14 C15 . 1.498(6) ?
    C14 H14A . 0.9700 ?
    C14 H14B . 0.9700 ?
    C15 H15A . 0.9700 ?
    C15 H15B . 0.9700 ?
    C16 C17 . 1.436(5) ?
    C16 H16A . 0.9300 ?
    C17 C26 . 1.397(5) ?
    C17 C18 . 1.476(5) ?
    C18 C19 . 1.400(5) ?
    C18 C23 . 1.411(5) ?
    C19 C20 . 1.378(6) ?
    C19 H19A . 0.9300 ?
    C20 C21 . 1.391(7) ?
    C20 H20A . 0.9300 ?
    C21 C22 . 1.357(7) ?
    C21 H21A . 0.9300 ?
    C22 C23 . 1.417(6) ?
    C22 H22A . 0.9300 ?
    C23 C24 . 1.414(5) ?
    C24 C25 . 1.342(5) ?
    C24 H24A . 0.9300 ?
    C25 C26 . 1.431(5) ?
    C25 H25A . 0.9300 ?
    O3 C27 . 1.384(6) ?
    O3 H1 . 0.9000 ?
    C27 C28 . 1.427(8) ?
    C27 H27A . 0.9700 ?
    C27 H27B . 0.9700 ?
    C28 H28A . 0.9600 ?
    C28 H28B . 0.9600 ?
    C28 H28C . 0.9600 ?
loop_
    _geom_angle_atom_site_label_1
    _geom_angle_atom_site_label_2
    _geom_angle_atom_site_label_3
    _geom_angle_site_symmetry_1
    _geom_angle_site_symmetry_3
    _geom_angle
    _geom_angle_publ_flag
    O2 Cu1 O1 . . 86.54(12) ?
    O2 Cu1 N1 . . 150.64(14) ?
    O1 Cu1 N1 . . 92.55(12) ?
    O2 Cu1 N2 . . 93.61(12) ?
    O1 Cu1 N2 . . 147.92(13) ?
    N1 Cu1 N2 . . 102.26(13) ?
    C1 O1 Cu1 . . 128.6(2) ?
    C26 O2 Cu1 . . 128.0(3) ?
    C11 N1 C12 . . 116.2(3) ?
    C11 N1 Cu1 . . 124.3(3) ?
    C12 N1 Cu1 . . 119.1(2) ?
    C16 N2 C15 . . 116.0(3) ?
    C16 N2 Cu1 . . 123.8(3) ?
    C15 N2 Cu1 . . 119.8(2) ?
    O1 C1 C10 . . 124.0(3) ?
    O1 C1 C2 . . 116.7(3) ?
    C10 C1 C2 . . 119.4(3) ?
    C3 C2 C1 . . 121.4(4) ?
    C3 C2 H2A . . 119.3 ?
    C1 C2 H2A . . 119.3 ?
    C2 C3 C4 . . 121.6(4) ?
    C2 C3 H3A . . 119.2 ?
    C4 C3 H3A . . 119.2 ?
    C3 C4 C9 . . 119.5(3) ?
    C3 C4 C5 . . 121.0(4) ?
    C9 C4 C5 . . 119.5(4) ?
    C6 C5 C4 . . 121.0(4) ?
    C6 C5 H5A . . 119.5 ?
    C4 C5 H5A . . 119.5 ?
    C5 C6 C7 . . 120.0(4) ?
    C5 C6 H6A . . 120.0 ?
    C7 C6 H6A . . 120.0 ?
    C8 C7 C6 . . 120.4(4) ?
    C8 C7 H7A . . 119.8 ?
    C6 C7 H7A . . 119.8 ?
    C7 C8 C9 . . 121.9(4) ?
    C7 C8 H8A . . 119.0 ?
    C9 C8 H8A . . 119.0 ?
    C8 C9 C4 . . 117.1(4) ?
    C8 C9 C10 . . 123.9(4) ?
    C4 C9 C10 . . 119.0(3) ?
    C1 C10 C11 . . 121.4(3) ?
    C1 C10 C9 . . 119.0(3) ?
    C11 C10 C9 . . 119.6(3) ?
    N1 C11 C10 . . 128.3(3) ?
    N1 C11 H11A . . 115.8 ?
    C10 C11 H11A . . 115.8 ?
    N1 C12 C13 . . 114.3(4) ?
    N1 C12 H12A . . 108.7 ?
    C13 C12 H12A . . 108.7 ?
    N1 C12 H12B . . 108.7 ?
    C13 C12 H12B . . 108.7 ?
    H12A C12 H12B . . 107.6 ?
    C12 C13 C14 . . 115.9(4) ?
    C12 C13 H13A . . 108.3 ?
    C14 C13 H13A . . 108.3 ?
    C12 C13 H13B . . 108.3 ?
    C14 C13 H13B . . 108.3 ?
    H13A C13 H13B . . 107.4 ?
    C15 C14 C13 . . 114.9(4) ?
    C15 C14 H14A . . 108.6 ?
    C13 C14 H14A . . 108.6 ?
    C15 C14 H14B . . 108.6 ?
    C13 C14 H14B . . 108.6 ?
    H14A C14 H14B . . 107.5 ?
    N2 C15 C14 . . 114.5(4) ?
    N2 C15 H15A . . 108.6 ?
    C14 C15 H15A . . 108.6 ?
    N2 C15 H15B . . 108.6 ?
    C14 C15 H15B . . 108.6 ?
    H15A C15 H15B . . 107.6 ?
    N2 C16 C17 . . 127.4(4) ?
    N2 C16 H16A . . 116.3 ?
    C17 C16 H16A . . 116.3 ?
    C26 C17 C16 . . 121.9(3) ?
    C26 C17 C18 . . 119.3(3) ?
    C16 C17 C18 . . 118.8(3) ?
    C19 C18 C23 . . 118.2(4) ?
    C19 C18 C17 . . 123.4(3) ?
    C23 C18 C17 . . 118.4(3) ?
    C20 C19 C18 . . 120.6(4) ?
    C20 C19 H19A . . 119.7 ?
    C18 C19 H19A . . 119.7 ?
    C19 C20 C21 . . 121.0(5) ?
    C19 C20 H20A . . 119.5 ?
    C21 C20 H20A . . 119.5 ?
    C22 C21 C20 . . 119.8(4) ?
    C22 C21 H21A . . 120.1 ?
    C20 C21 H21A . . 120.1 ?
    C21 C22 C23 . . 120.6(4) ?
    C21 C22 H22A . . 119.7 ?
    C23 C22 H22A . . 119.7 ?
    C18 C23 C24 . . 119.6(3) ?
    C18 C23 C22 . . 119.7(4) ?
    C24 C23 C22 . . 120.7(4) ?
    C25 C24 C23 . . 122.2(4) ?
    C25 C24 H24A . . 118.9 ?
    C23 C24 H24A . . 118.9 ?
    C24 C25 C26 . . 120.8(4) ?
    C24 C25 H25A . . 119.6 ?
    C26 C25 H25A . . 119.6 ?
    O2 C26 C17 . . 124.7(3) ?
    O2 C26 C25 . . 115.6(4) ?
    C17 C26 C25 . . 119.7(3) ?
    C27 O3 H1 . . 111.3 ?
    O3 C27 C28 . . 114.8(5) ?
    O3 C27 H27A . . 108.6 ?
    C28 C27 H27A . . 108.6 ?
    O3 C27 H27B . . 108.6 ?
    C28 C27 H27B . . 108.6 ?
    H27A C27 H27B . . 107.6 ?
    C27 C28 H28A . . 109.5 ?
    C27 C28 H28B . . 109.5 ?
    H28A C28 H28B . . 109.5 ?
    C27 C28 H28C . . 109.5 ?
    H28A C28 H28C . . 109.5 ?
    H28B C28 H28C . . 109.5 ?
loop_
    _geom_torsion_atom_site_label_1
    _geom_torsion_atom_site_label_2
    _geom_torsion_atom_site_label_3
    _geom_torsion_atom_site_label_4
    _geom_torsion_site_symmetry_1
    _geom_torsion_site_symmetry_2
    _geom_torsion_site_symmetry_3
    _geom_torsion_site_symmetry_4
    _geom_torsion
    _geom_torsion_publ_flag
    O2 Cu1 O1 C1 . . . . 160.0(3) ?
    N1 Cu1 O1 C1 . . . . 9.4(3) ?
    N2 Cu1 O1 C1 . . . . -108.7(4) ?
    O1 Cu1 O2 C26 . . . . 153.9(3) ?
    N1 Cu1 O2 C26 . . . . -117.1(3) ?
    N2 Cu1 O2 C26 . . . . 6.0(3) ?
    O2 Cu1 N1 C11 . . . . -89.3(4) ?
    O1 Cu1 N1 C11 . . . . -1.9(3) ?
    N2 Cu1 N1 C11 . . . . 149.5(3) ?
    O2 Cu1 N1 C12 . . . . 82.7(4) ?
    O1 Cu1 N1 C12 . . . . 170.2(3) ?
    N2 Cu1 N1 C12 . . . . -38.4(3) ?
    O2 Cu1 N2 C16 . . . . -0.6(3) ?
    O1 Cu1 N2 C16 . . . . -89.9(4) ?
    N1 Cu1 N2 C16 . . . . 154.5(3) ?
    O2 Cu1 N2 C15 . . . . 172.5(3) ?
    O1 Cu1 N2 C15 . . . . 83.3(3) ?
    N1 Cu1 N2 C15 . . . . -32.3(3) ?
    Cu1 O1 C1 C10 . . . . -9.7(6) ?
    Cu1 O1 C1 C2 . . . . 170.9(3) ?
    O1 C1 C2 C3 . . . . -179.8(4) ?
    C10 C1 C2 C3 . . . . 0.8(6) ?
    C1 C2 C3 C4 . . . . -1.9(7) ?
    C2 C3 C4 C9 . . . . 1.4(7) ?
    C2 C3 C4 C5 . . . . -177.8(4) ?
    C3 C4 C5 C6 . . . . 178.7(4) ?
    C9 C4 C5 C6 . . . . -0.5(7) ?
    C4 C5 C6 C7 . . . . 0.0(8) ?
    C5 C6 C7 C8 . . . . 1.0(8) ?
    C6 C7 C8 C9 . . . . -1.4(8) ?
    C7 C8 C9 C4 . . . . 0.8(7) ?
    C7 C8 C9 C10 . . . . -178.4(4) ?
    C3 C4 C9 C8 . . . . -179.1(4) ?
    C5 C4 C9 C8 . . . . 0.1(6) ?
    C3 C4 C9 C10 . . . . 0.2(6) ?
    C5 C4 C9 C10 . . . . 179.4(4) ?
    O1 C1 C10 C11 . . . . 0.3(6) ?
    C2 C1 C10 C11 . . . . 179.7(4) ?
    O1 C1 C10 C9 . . . . -178.6(4) ?
    C2 C1 C10 C9 . . . . 0.8(6) ?
    C8 C9 C10 C1 . . . . 178.0(4) ?
    C4 C9 C10 C1 . . . . -1.2(6) ?
    C8 C9 C10 C11 . . . . -1.0(6) ?
    C4 C9 C10 C11 . . . . 179.8(4) ?
    C12 N1 C11 C10 . . . . -178.0(4) ?
    Cu1 N1 C11 C10 . . . . -5.7(6) ?
    C1 C10 C11 N1 . . . . 7.9(7) ?
    C9 C10 C11 N1 . . . . -173.2(4) ?
    C11 N1 C12 C13 . . . . -101.9(4) ?
    Cu1 N1 C12 C13 . . . . 85.4(4) ?
    N1 C12 C13 C14 . . . . -81.5(5) ?
    C12 C13 C14 C15 . . . . 69.1(5) ?
    C16 N2 C15 C14 . . . . -102.7(4) ?
    Cu1 N2 C15 C14 . . . . 83.6(4) ?
    C13 C14 C15 N2 . . . . -83.3(5) ?
    C15 N2 C16 C17 . . . . -178.3(3) ?
    Cu1 N2 C16 C17 . . . . -4.8(5) ?
    N2 C16 C17 C26 . . . . 6.2(6) ?
    N2 C16 C17 C18 . . . . -175.4(3) ?
    C26 C17 C18 C19 . . . . 178.1(3) ?
    C16 C17 C18 C19 . . . . -0.3(5) ?
    C26 C17 C18 C23 . . . . -1.3(5) ?
    C16 C17 C18 C23 . . . . -179.7(3) ?
    C23 C18 C19 C20 . . . . -1.1(6) ?
    C17 C18 C19 C20 . . . . 179.4(4) ?
    C18 C19 C20 C21 . . . . 1.0(7) ?
    C19 C20 C21 C22 . . . . -0.9(8) ?
    C20 C21 C22 C23 . . . . 1.0(8) ?
    C19 C18 C23 C24 . . . . -178.4(3) ?
    C17 C18 C23 C24 . . . . 1.1(5) ?
    C19 C18 C23 C22 . . . . 1.2(5) ?
    C17 C18 C23 C22 . . . . -179.4(4) ?
    C21 C22 C23 C18 . . . . -1.1(7) ?
    C21 C22 C23 C24 . . . . 178.4(5) ?
    C18 C23 C24 C25 . . . . 0.0(6) ?
    C22 C23 C24 C25 . . . . -179.5(4) ?
    C23 C24 C25 C26 . . . . -1.0(6) ?
    Cu1 O2 C26 C17 . . . . -6.3(5) ?
    Cu1 O2 C26 C25 . . . . 174.7(3) ?
    C16 C17 C26 O2 . . . . -0.3(6) ?
    C18 C17 C26 O2 . . . . -178.6(3) ?
    C16 C17 C26 C25 . . . . 178.7(3) ?
    C18 C17 C26 C25 . . . . 0.4(5) ?
    C24 C25 C26 O2 . . . . 179.8(4) ?
    C24 C25 C26 C17 . . . . 0.7(6) ?
loop_
    _geom_hbond_atom_site_label_D
    _geom_hbond_atom_site_label_H
    _geom_hbond_atom_site_label_A
    _geom_hbond_site_symmetry_A
    _geom_hbond_distance_DH
    _geom_hbond_distance_HA
    _geom_hbond_distance_DA
    _geom_hbond_angle_DHA
    _geom_hbond_publ_flag
    O3 H1 O1 . 0.90 1.95 2.837(4) 167 y
    C12 H12A O2 2_755 0.97 2.52 3.395(5) 150 y
