# Supplementary material for: {1,1′-[Butane-1,4-diylbis(nitrilo­methyl­idyne)]di-2-naphtho­lato}copper(II) ethanol monosolvate
Source: Acta Crystallogr Sect E Struct Rep Online. 2010 Dec 24;67(Pt 1):m128. doi: 10.1107/S1600536810053183 (PMC3050176; doi:10.1107/S1600536810053183)
Supplement: Supplementary file 2 [file e-67-0m128-Isup2.hkl]

# 
# h,k,l, Fc-squared, Fo-squared, sigma(Fo-squared) and status flag 
# 
data_I
_shelx_title ' a in C2/c' 
_shelx_refln_list_code          4 
_shelx_F_calc_maximum      484.49 
_exptl_crystal_F_000      2104.00 
_reflns_d_resolution_high  0.8107 
 
loop_ 
 _symmetry_equiv_pos_as_xyz 
 'x, y, z' 
 '-x, y, -z+1/2' 
 'x+1/2, y+1/2, z' 
 '-x+1/2, y+1/2, -z+1/2' 
 '-x, -y, -z' 
 'x, -y, z-1/2' 
 '-x+1/2, -y+1/2, -z' 
 'x+1/2, -y+1/2, z-1/2' 
 
_cell_length_a    13.4684 
_cell_length_b    22.6063 
_cell_length_c    15.8307 
_cell_angle_alpha  90.000 
_cell_angle_beta   95.843 
_cell_angle_gamma  90.000 
 
_shelx_F_squared_multiplier     1.000 
 
loop_ 
 _refln_index_h 
 _refln_index_k 
 _refln_index_l 
 _refln_F_squared_calc 
 _refln_F_squared_meas 
 _refln_F_squared_sigma 
 _refln_observed_status 
   2   0   0   174416.73   174458.61   5180.01 o 
   4   0   0     9342.63     8324.86    190.46 o 
   6   0   0       93.85      238.77    167.81 o 
   8   0   0     7565.21     7097.20    189.77 o 
  10   0   0    47144.39    45786.27    287.54 o 
  12   0   0    21193.95    19433.98    237.85 o 
  14   0   0       14.99      248.25    183.76 o 
  16   0   0       12.64      375.61    196.01 o 
   3   1   0    15056.53    13957.78    201.74 o 
   5   1   0     4423.92     4479.02     90.38 o 
   7   1   0     4504.52     3945.31    101.52 o 
   9   1   0     6703.79     6817.03    112.22 o 
  11   1   0    12761.54    12163.46    147.75 o 
  13   1   0      316.99      413.84    132.51 o 
  15   1   0       33.72      -36.82    133.28 o 
   0   2   0     6549.97     5906.15    257.72 o 
   2   2   0     1295.72      951.57    114.35 o 
   4   2   0     2806.16     2594.35     88.78 o 
   6   2   0      259.76      203.09     78.99 o 
   8   2   0       22.70      143.02    118.46 o 
  10   2   0      141.44      223.16    216.12 o 
  12   2   0     1126.00     1201.78    134.04 o 
  14   2   0      169.11      194.73    129.44 o 
  16   2   0        0.49       76.25    115.83 o 
   1   3   0     2530.91     2648.58    111.54 o 
   3   3   0     8068.67     8130.96    119.45 o 
   5   3   0     1993.45     1732.23     94.77 o 
   7   3   0     5236.32     5110.59    136.41 o 
   9   3   0     4010.16     3998.03    242.01 o 
  11   3   0      435.48      466.99    206.64 o 
  13   3   0      881.77      738.27    181.91 o 
  15   3   0        2.48      421.14    187.92 o 
   0   4   0   101002.63   109619.77    409.17 o 
   2   4   0     2806.24     2313.07    100.96 o 
   4   4   0    20714.28    18138.99    131.05 o 
   6   4   0     2008.68     1533.79     90.98 o 
   8   4   0    16951.50    16551.87    185.61 o 
  10   4   0     4895.36     4868.55    174.74 o 
  12   4   0      158.84      422.30    175.67 o 
  14   4   0      295.68      418.37    201.79 o 
  16   4   0       95.50      121.84    117.26 o 
   1   5   0     1455.91     1797.72     90.97 o 
   3   5   0    44248.49    44727.71    610.45 o 
   5   5   0   114655.78   118834.63    761.10 o 
   7   5   0    46723.19    48816.31    262.12 o 
  11   5   0     3225.16     3395.94    173.36 o 
  13   5   0      643.76      511.29    179.37 o 
  15   5   0     1526.46     1578.47    193.70 o 
   0   6   0    42609.79    42497.86    230.53 o 
   2   6   0     5312.24     5767.98    115.37 o 
   4   6   0    53656.39    55474.91    881.58 o 
   6   6   0    36575.20    40119.23    928.61 o 
   8   6   0     4467.10     4267.58    152.79 o 
  10   6   0      349.00      367.29    165.50 o 
  12   6   0     3325.06     3419.75    178.44 o 
  14   6   0      343.82      300.95    184.91 o 
  16   6   0      808.35     1079.49    118.75 o 
   1   7   0      388.72      365.10     78.88 o 
   3   7   0     1534.05     1635.28     95.18 o 
   5   7   0       67.66      472.81    105.74 o 
   7   7   0      208.03      308.67    120.48 o 
  11   7   0      345.05      586.87    171.51 o 
  13   7   0      205.71      239.46    180.75 o 
  15   7   0        1.61      -55.18    144.34 o 
   0   8   0     1763.71     2070.44    126.75 o 
   2   8   0     8722.60     7960.90     90.64 o 
   4   8   0     7797.49     8155.17    166.11 o 
   6   8   0      173.15      257.49    189.31 o 
   8   8   0      843.24      693.43    184.91 o 
  10   8   0      358.67      389.47    166.42 o 
  12   8   0      132.93      126.48    133.29 o 
  14   8   0      939.33      776.64    185.14 o 
   1   9   0    42926.20    43523.95    292.16 o 
   3   9   0    38516.72    40751.59    170.78 o 
   5   9   0    32145.22    30919.33    431.57 o 
   7   9   0     9487.69     8613.67    130.60 o 
   9   9   0     2407.23     2684.02    207.10 o 
  11   9   0     1555.00     1428.73    130.98 o 
  13   9   0     2823.84     2659.52    168.73 o 
  15   9   0      708.58      828.70    120.47 o 
   0  10   0     2129.43     1824.87    177.05 o 
   2  10   0    14963.47    13702.77    137.52 o 
   4  10   0    27676.38    29571.90    309.73 o 
   6  10   0    13070.38    12168.94    224.67 o 
   8  10   0     9465.23     9252.62    221.20 o 
  10  10   0      375.20      548.54    130.78 o 
  12  10   0     1349.23     1400.71    134.93 o 
  14  10   0      690.27      954.73    178.40 o 
   1  11   0     1999.15     2990.76     97.77 o 
   3  11   0     7247.98     7445.32    346.37 o 
   5  11   0    11175.25    10417.81    209.88 o 
   7  11   0     6457.26     5916.68    260.04 o 
   9  11   0     2208.64     2475.76    196.01 o 
  11  11   0      208.82      273.22    139.84 o 
  13  11   0      326.53      863.57    145.05 o 
  15  11   0      507.86      486.48    115.32 o 
   0  12   0      166.61       -2.92    116.13 o 
   2  12   0       73.89      472.01    121.20 o 
   4  12   0       17.16      373.64    115.37 o 
   6  12   0        5.89      220.51    183.06 o 
   8  12   0       17.82       61.89    138.51 o 
  10  12   0        9.55       90.69    113.47 o 
  12  12   0      210.54      321.83    131.14 o 
  14  12   0       15.51       28.66    112.86 o 
   1  13   0     8097.10     8461.01    139.30 o 
   3  13   0     4392.74     4124.96    190.92 o 
   5  13   0     3672.40     3605.59    194.16 o 
   7  13   0     4755.27     4301.79    216.12 o 
   9  13   0     1340.44     1615.14    152.57 o 
  11  13   0      692.42      740.10    109.89 o 
  13  13   0      608.63      749.97     99.57 o 
   0  14   0    13613.50    14160.24    208.72 o 
   2  14   0    12265.93    11446.16    191.15 o 
   4  14   0    14167.85    14578.60    221.20 o 
   6  14   0    22151.16    21584.52    250.79 o 
   8  14   0    10292.65     9752.61    166.14 o 
  10  14   0     3828.86     3341.17    113.10 o 
  12  14   0     3265.55     2978.87    126.11 o 
  14  14   0      152.26      265.14     98.87 o 
   1  15   0    21392.83    21483.82    161.69 o 
   3  15   0     7170.41     6916.93    197.16 o 
   5  15   0    20418.99    20378.66    245.24 o 
   7  15   0     5554.40     5105.93    224.44 o 
   9  15   0     3017.23     3182.75    113.04 o 
  11  15   0     2771.74     2625.40    104.09 o 
  13  15   0     1178.21     1037.37    102.44 o 
   0  16   0    10608.46    10481.61    199.71 o 
   2  16   0     5727.57     5916.95    135.02 o 
   4  16   0       28.29       35.83    188.15 o 
   6  16   0     1400.63     1383.62    198.32 o 
   8  16   0      110.69      -61.71    215.19 o 
  10  16   0      809.94      877.76     97.52 o 
  12  16   0      791.51      791.17    101.47 o 
   1  17   0       22.16      278.07    124.11 o 
   3  17   0       14.08      137.92    103.31 o 
   5  17   0     2086.78     2124.89    199.48 o 
   7  17   0      236.55      205.49    220.05 o 
   9  17   0       52.83      180.89    101.45 o 
  11  17   0      214.98      340.86     96.00 o 
  13  17   0      175.97      302.87    103.81 o 
   0  18   0     3466.30     4066.95    180.29 o 
   2  18   0     5890.65     5444.97    252.87 o 
   4  18   0      424.82      660.71    183.53 o 
   6  18   0       72.40      291.70    131.61 o 
   8  18   0     1715.20     1846.24    112.55 o 
  10  18   0     1942.44     1685.92    104.96 o 
  12  18   0      940.69      867.18    119.83 o 
   1  19   0    14349.93    13177.08    149.92 o 
   3  19   0     4575.30     4261.11    185.72 o 
   5  19   0     5209.15     5567.35    139.60 o 
   7  19   0     1888.16     1725.52    108.58 o 
   9  19   0     2767.47     2689.35    157.94 o 
  11  19   0     2691.42     2467.52    116.24 o 
   0  20   0    19042.27    16374.58    220.28 o 
   2  20   0     6767.39     6386.67    117.34 o 
   4  20   0     3285.54     3576.23    153.25 o 
   6  20   0     2852.12     2999.43    109.20 o 
   8  20   0     1211.61     1163.76    117.80 o 
  10  20   0     2621.49     2399.73    119.47 o 
   1  21   0     1293.25     1642.83    142.52 o 
   3  21   0      518.76      691.62    106.64 o 
   5  21   0     2488.48     2641.67    182.95 o 
   7  21   0      505.37      655.87    131.33 o 
   9  21   0      159.41      165.60    106.27 o 
   0  22   0       15.64       93.15    194.85 o 
   2  22   0       17.84       62.43    107.60 o 
   4  22   0      201.55      262.32    105.76 o 
   6  22   0      635.47      899.93    165.65 o 
   8  22   0      264.41      292.23    105.08 o 
  10  22   0       47.76       48.74    108.09 o 
   1  23   0      260.50      482.17    122.04 o 
   3  23   0     1648.19     1587.38     97.94 o 
   5  23   0     2365.86     2238.52    116.19 o 
   7  23   0      941.60     1117.68    116.12 o 
   9  23   0       98.95      159.80    114.37 o 
   0  24   0     2215.97     2142.62    264.54 o 
   2  24   0     2119.42     2063.86     95.92 o 
   4  24   0     4157.23     3922.53    168.77 o 
   6  24   0     2009.87     2003.04    118.93 o 
   8  24   0      449.00      524.50    120.23 o 
   1  25   0      678.87      755.55     95.63 o 
   3  25   0      649.57      790.71    101.05 o 
   5  25   0      918.85     1087.71    116.30 o 
   7  25   0      115.99      168.49    115.73 o 
   0  26   0      281.52      330.80    136.80 o 
   2  26   0      172.11      173.63    101.72 o 
   4  26   0      319.41      559.61    117.87 o 
   1  27   0      103.50      222.29    139.33 o 
   3  27   0      186.96      308.03    119.72 o 
 -15   1   1     1627.79     1659.32     96.95 o 
 -13   1   1     1305.80     1427.68    128.95 o 
 -11   1   1    17705.79    16755.73    284.19 o 
  -9   1   1    11902.96    11342.62    139.17 o 
  -7   1   1     1402.72     1209.64    111.30 o 
  -5   1   1      885.67      878.26     75.65 o 
  -3   1   1     2686.87     2142.29     94.56 o 
  -1   1   1    29210.82    30511.61    813.85 o 
   1   1   1    64457.79    70179.89   1228.17 o 
   3   1   1     9392.26     9977.08    157.44 o 
   5   1   1       88.76       99.17     82.43 o 
   7   1   1      160.11       74.37     99.02 o 
   9   1   1     3408.29     3368.55    101.58 o 
  11   1   1     4780.96     4435.48    134.51 o 
  13   1   1     3569.35     3418.00    132.62 o 
  15   1   1       20.87        5.11    140.57 o 
 -16   2   1      436.87      415.59    116.94 o 
 -14   2   1     4519.05     4139.89    217.39 o 
 -12   2   1    14501.49    13261.67    150.97 o 
 -10   2   1    11872.96    11894.39    307.65 o 
  -8   2   1    23736.16    21666.35    213.81 o 
  -6   2   1      170.51      134.61     87.59 o 
  -4   2   1     8465.42     6644.86    143.96 o 
  -2   2   1     8113.31     9515.86    170.47 o 
   0   2   1     6861.38     7620.75    163.04 o 
   2   2   1    18948.15    21160.79    284.76 o 
   4   2   1    15687.75    14873.42    204.25 o 
   6   2   1      869.73      639.79     82.58 o 
   8   2   1     1187.40     1332.62    102.22 o 
  10   2   1     2790.79     2433.80    128.60 o 
  12   2   1     1855.35     1679.33    139.42 o 
  14   2   1       71.78      210.10    153.71 o 
  16   2   1      332.46      317.13    215.66 o 
 -15   3   1     3379.47     3348.22    121.28 o 
 -13   3   1     3807.17     3398.02    185.61 o 
 -11   3   1     5016.50     4686.64    181.91 o 
  -9   3   1     6539.24     6022.07    175.09 o 
  -7   3   1    22790.48    21211.92    205.49 o 
  -5   3   1      115.42      125.07     90.15 o 
  -3   3   1    34324.13    32747.79    927.92 o 
  -1   3   1    27265.07    26424.27    351.03 o 
   1   3   1     1840.90     1652.05    108.84 o 
   3   3   1    57605.36    58760.70    454.54 o 
   5   3   1      168.17      324.33     84.00 o 
   7   3   1     2054.82     2641.53    102.58 o 
   9   3   1     3146.62     3100.15    100.25 o 
  11   3   1      652.37      653.19    127.45 o 
  13   3   1       92.08      230.45    196.24 o 
  15   3   1        9.47      317.36    188.38 o 
 -16   4   1      966.50     1094.15    118.46 o 
 -14   4   1     1725.21     1614.38    154.40 o 
 -12   4   1     3564.89     3325.37    220.28 o 
 -10   4   1      698.41      582.48    149.09 o 
  -6   4   1     8005.04     8516.17     98.00 o 
  -4   4   1    11685.24    11018.41    178.83 o 
  -2   4   1    14973.57    15953.99    250.03 o 
   0   4   1     6132.18     6703.84    113.62 o 
   2   4   1       43.41        0.98    106.06 o 
   4   4   1      825.83      531.20     96.69 o 
   6   4   1        4.85       91.89     93.62 o 
   8   4   1       43.57      103.78    177.29 o 
  10   4   1       73.68       60.79    166.42 o 
  12   4   1      612.43      550.35    174.74 o 
  14   4   1      107.94       88.99    183.99 o 
  16   4   1        9.06      313.66    193.47 o 
 -15   5   1       30.48      -31.08    116.29 o 
 -13   5   1      123.45      176.25    134.06 o 
 -11   5   1       70.67      271.57    121.60 o 
  -7   5   1        4.95       79.51    186.30 o 
  -5   5   1      450.75      579.88     92.32 o 
  -3   5   1     7225.17     7480.80    119.64 o 
  -1   5   1       10.19       19.35     89.53 o 
   1   5   1      152.72      114.02     90.42 o 
   3   5   1      244.25      636.64    106.86 o 
   5   5   1     6075.05     6505.11    109.32 o 
   7   5   1       34.17      378.61    161.57 o 
  11   5   1        0.70      -20.80    168.73 o 
  13   5   1      115.79       86.68    176.59 o 
  15   5   1       13.92     -118.58    208.03 o 
 -16   6   1     1566.55     1622.68    120.59 o 
 -14   6   1     1535.82     1543.36    135.19 o 
 -12   6   1      415.11      612.67    130.88 o 
 -10   6   1     3836.91     3934.50    195.78 o 
  -6   6   1    25742.70    28783.16    354.82 o 
  -4   6   1    54014.49    54801.38   1214.88 o 
  -2   6   1     1276.71     1461.88     96.88 o 
   0   6   1    18542.00    18991.99    142.16 o 
   2   6   1     9902.70     9570.73    170.45 o 
   4   6   1    12914.18    15037.17    140.70 o 
   6   6   1    31704.61    36038.31    235.77 o 
   8   6   1     3812.47     4355.18    168.04 o 
  10   6   1      116.23      185.61    165.50 o 
  12   6   1        1.61       57.09    174.51 o 
  14   6   1      115.27     -133.60    185.38 o 
  16   6   1      202.10      366.59    199.48 o 
 -15   7   1     4045.95     4208.19    152.28 o 
 -13   7   1     2671.28     2674.88    138.95 o 
 -11   7   1     4112.47     4164.86    126.74 o 
  -9   7   1     5285.80     5661.14    195.78 o 
  -7   7   1    35921.76    35352.66    415.59 o 
  -5   7   1    44907.21    46701.65    903.88 o 
  -3   7   1    40887.52    40038.52    554.74 o 
  -1   7   1      120.93      112.48     80.13 o 
   1   7   1    15665.88    14651.82    108.61 o 
   3   7   1     4335.18     4659.59    101.46 o 
   5   7   1    12563.97    11119.24    295.40 o 
   7   7   1     1892.78     1996.84    161.11 o 
  11   7   1        2.55       12.02    169.43 o 
  13   7   1     1036.11     1169.81    181.68 o 
  15   7   1       49.42       55.71    192.08 o 
 -14   8   1     2176.72     2183.75    115.17 o 
 -12   8   1     5002.16     5040.16    139.17 o 
 -10   8   1     1863.13     1607.36    191.62 o 
  -8   8   1    12166.61    12786.33    211.50 o 
  -4   8   1    28982.15    28750.39    585.94 o 
  -2   8   1    22710.13    22240.44    264.53 o 
   0   8   1     5782.40     5533.17     91.81 o 
   2   8   1     8119.14     8054.80     92.98 o 
   4   8   1     6847.89     6560.76    101.15 o 
   6   8   1     3646.50     3258.82    136.37 o 
  10   8   1       91.78     -165.50    164.57 o 
  12   8   1     1827.59     1506.12    179.14 o 
  14   8   1      340.58      263.04    186.30 o 
 -15   9   1       19.30      126.01    116.50 o 
 -13   9   1      191.70      144.31    260.15 o 
 -11   9   1      125.65      259.34    129.43 o 
  -9   9   1      781.96      870.94    187.92 o 
  -7   9   1     2570.69     2486.63    184.22 o 
  -5   9   1     1923.13     1932.00     97.23 o 
  -3   9   1    15847.39    15860.61    276.96 o 
  -1   9   1      699.82      691.38     83.46 o 
   1   9   1    13818.30    14289.01    105.03 o 
   3   9   1     1730.21     1855.59    107.38 o 
   5   9   1     1198.57     1215.88    124.11 o 
   7   9   1      153.96      162.03    193.93 o 
  11   9   1       92.47      319.44    171.97 o 
  13   9   1      464.21      108.64    184.68 o 
  15   9   1       11.27       12.25    211.50 o 
 -14  10   1     1041.76     1163.08    115.55 o 
 -12  10   1      374.02      443.27    134.83 o 
 -10  10   1     1571.76     1309.65    195.78 o 
  -8  10   1       21.02      185.61    183.99 o 
  -6  10   1      113.95      342.55    179.60 o 
  -4  10   1     3311.49     3168.12    123.80 o 
  -2  10   1      137.79      252.02     78.67 o 
   0  10   1       68.94       55.93    111.13 o 
   2  10   1     1500.05     1483.26     94.94 o 
   4  10   1       25.33      137.17    120.61 o 
   6  10   1      324.90      206.87    192.54 o 
   8  10   1      680.96      710.76    202.48 o 
  10  10   1       61.15       89.91    167.58 o 
  12  10   1      176.33      -89.68    177.75 o 
  14  10   1      150.55      470.84    190.23 o 
 -15  11   1     1606.31     1630.04    113.91 o 
 -13  11   1     3413.44     3413.27    111.32 o 
 -11  11   1     1475.36     1678.20    132.56 o 
  -9  11   1     1042.70     1111.79    191.85 o 
  -7  11   1     7272.68     6048.53    198.55 o 
  -5  11   1     7375.15     7069.02    199.71 o 
  -3  11   1    16888.27    17832.67    147.11 o 
  -1  11   1     4568.01     5371.77     97.64 o 
   1  11   1     1621.62     2948.00     99.48 o 
   3  11   1     2278.92     2544.24    116.39 o 
   5  11   1     9745.14     8579.08    220.28 o 
   7  11   1     1217.36     1134.34    139.99 o 
   9  11   1        4.74       75.58    156.09 o 
  11  11   1      794.22      655.52    156.48 o 
  13  11   1       44.26      315.05    184.68 o 
  15  11   1        0.36       -8.51    122.53 o 
 -14  12   1     2950.08     2474.56    113.91 o 
 -12  12   1     1749.61     1877.66    141.52 o 
 -10  12   1     2097.67     2209.17    112.47 o 
  -8  12   1     7195.64     6983.13    143.74 o 
  -6  12   1     8855.19     8183.13    203.64 o 
  -4  12   1    20689.99    20860.78    237.61 o 
  -2  12   1    26081.29    25265.34    789.93 o 
   0  12   1      146.98      371.87     91.23 o 
   2  12   1     7485.08     6549.17    243.39 o 
   4  12   1     7860.22     7804.06    158.33 o 
   6  12   1     3013.69     2940.13    217.74 o 
   8  12   1     3374.61     3190.96    150.60 o 
  10  12   1      831.15      882.90    114.76 o 
  12  12   1      186.66       -4.16    162.26 o 
  14  12   1       70.55       88.64    118.10 o 
 -13  13   1      797.20     1037.64     98.50 o 
 -11  13   1     2571.33     2533.24    109.81 o 
  -9  13   1    10588.40    10105.70    155.19 o 
  -7  13   1    14044.21    12976.09    222.59 o 
  -5  13   1     7974.40     7611.28    203.17 o 
  -3  13   1    16696.85    15654.35    198.74 o 
  -1  13   1     2249.73     2388.44    117.92 o 
   1  13   1    21451.49    21456.47    232.99 o 
   3  13   1      800.19      990.68    181.68 o 
   5  13   1     2462.56     2399.26    205.49 o 
   7  13   1     1237.76     1371.37    206.64 o 
   9  13   1      751.55      805.08    115.01 o 
  11  13   1      177.06      288.24    118.83 o 
  13  13   1        0.65       35.65    100.73 o 
 -14  14   1        6.09       99.99    104.84 o 
 -12  14   1       31.99       89.77     95.16 o 
 -10  14   1     2477.77     2321.63    169.32 o 
  -8  14   1     3868.46     3715.84    205.49 o 
  -6  14   1     3255.78     3109.79    202.71 o 
  -4  14   1     1677.31     1975.34    188.61 o 
  -2  14   1      279.99      261.51    184.57 o 
   0  14   1      726.82      907.92    120.62 o 
   2  14   1     1312.96     1522.30    182.37 o 
   6  14   1     2706.31     2901.07    219.59 o 
   8  14   1     3106.66     2932.90    156.82 o 
  10  14   1       48.29       -0.02    119.66 o 
  12  14   1       50.31       50.20    115.79 o 
  14  14   1      212.37      355.08    108.36 o 
 -13  15   1      343.40      500.48     94.90 o 
 -11  15   1      730.72      679.43     97.02 o 
  -9  15   1      136.42      271.26    111.92 o 
  -7  15   1     1517.83     1331.15    198.78 o 
  -5  15   1     4834.49     4881.96    206.64 o 
  -3  15   1     3577.28     3687.38    129.97 o 
  -1  15   1     1012.73     1455.99    125.69 o 
   1  15   1      604.14      715.30    125.79 o 
   3  15   1      151.20      320.36    183.06 o 
   5  15   1     1547.76     1826.26    215.66 o 
   7  15   1     1204.53     1387.08    217.27 o 
   9  15   1       67.07       54.86    115.55 o 
  11  15   1       76.19      261.99    116.57 o 
  13  15   1       10.03      141.95    131.58 o 
 -12  16   1     1629.87     1452.26    105.12 o 
 -10  16   1     4795.14     4544.82    101.14 o 
  -8  16   1     3172.21     2981.84    135.65 o 
  -6  16   1     1566.22     1405.81    196.24 o 
  -4  16   1     3693.53     3386.23    178.90 o 
  -2  16   1    14664.78    14400.81    450.11 o 
   0  16   1    11954.43    12099.31    145.71 o 
   2  16   1     3418.08     3477.78    146.08 o 
   6  16   1     3458.19     3168.96    220.97 o 
   8  16   1       79.55       79.86    136.34 o 
  10  16   1      342.22      309.80    155.63 o 
  12  16   1      402.14      247.61    104.87 o 
 -13  17   1     1919.28     1974.80    109.44 o 
 -11  17   1     2840.99     2700.18     98.79 o 
  -9  17   1     8265.96     7944.21    106.93 o 
  -7  17   1     4177.59     3853.11    210.22 o 
  -5  17   1     1698.35     1601.57    131.00 o 
  -3  17   1     2881.55     2734.28     99.25 o 
  -1  17   1    12228.71    12010.72    138.83 o 
   1  17   1    11567.53    11135.95    203.17 o 
   3  17   1      121.72      153.71    199.01 o 
   5  17   1     3881.10     3749.59    204.33 o 
   7  17   1     5981.28     5597.32    148.28 o 
   9  17   1     2475.99     2533.06    105.30 o 
  11  17   1      473.70      604.95    102.26 o 
 -12  18   1      904.60     1059.01    105.18 o 
 -10  18   1     2838.11     2691.43    103.33 o 
  -8  18   1     1609.81     1738.56    142.61 o 
  -6  18   1      330.23      433.47    163.07 o 
  -4  18   1      913.18     1125.20    149.32 o 
  -2  18   1     4577.71     4658.47    112.42 o 
   0  18   1     3081.41     3020.36    126.91 o 
   2  18   1     3337.41     3205.50    124.06 o 
   4  18   1     1362.94     1517.68    172.43 o 
   6  18   1       20.20     -184.19    169.54 o 
   8  18   1     1797.29     1658.13    111.18 o 
  10  18   1      244.47      266.69    101.81 o 
  12  18   1       18.68      167.57    109.53 o 
 -11  19   1      142.73      372.07    132.05 o 
  -9  19   1        4.39       35.42    108.06 o 
  -7  19   1      377.12      565.62    131.03 o 
  -5  19   1      257.82      254.36    131.84 o 
  -3  19   1     1015.31     1195.99    102.54 o 
  -1  19   1      124.28      505.91    149.48 o 
   1  19   1      765.68      993.31    127.95 o 
   3  19   1        7.27      137.11    165.15 o 
   5  19   1        0.34      131.52    177.52 o 
   7  19   1      124.90      326.27    139.66 o 
   9  19   1       48.14      340.44    101.39 o 
  11  19   1       23.00      155.20    104.50 o 
 -10  20   1      912.72      902.03     97.31 o 
  -8  20   1      518.84      508.01    114.59 o 
  -6  20   1      642.09      778.04    137.63 o 
  -4  20   1       18.25       41.18    123.68 o 
  -2  20   1      365.69      679.53    116.91 o 
   0  20   1     3499.49     3571.52    170.94 o 
   2  20   1     1312.98     1199.67    107.63 o 
   4  20   1        4.15      199.48    176.13 o 
   6  20   1       58.81      132.21    104.66 o 
   8  20   1       11.49     -102.53    115.86 o 
  10  20   1      215.74      286.20    105.39 o 
  -9  21   1     2247.40     2121.54    112.26 o 
  -7  21   1     2190.66     1977.86    114.04 o 
  -5  21   1     1590.29     1703.66    130.46 o 
  -3  21   1       64.67      291.19    109.75 o 
  -1  21   1     1735.59     1742.37    107.10 o 
   1  21   1     4949.48     4493.00    164.82 o 
   3  21   1     2011.98     1887.58    108.07 o 
   5  21   1     3404.63     3358.87    111.63 o 
   7  21   1      689.37      671.49    109.15 o 
   9  21   1      208.75      271.71    101.02 o 
 -10  22   1      944.27      853.86    113.43 o 
  -8  22   1     1800.37     1910.82    111.69 o 
  -6  22   1     4321.34     4138.01    145.69 o 
  -4  22   1     1875.36     1840.70    261.88 o 
  -2  22   1      570.97      599.24    108.68 o 
   0  22   1       72.37       71.10    108.24 o 
   2  22   1      212.66      238.10    107.25 o 
   4  22   1     3319.30     3306.60    125.77 o 
   6  22   1      956.94     1081.45    116.49 o 
   8  22   1      163.42      239.86    106.92 o 
  10  22   1       20.54      -60.03    116.09 o 
  -9  23   1      235.78      472.85    114.78 o 
  -7  23   1     1521.41     1669.91    139.34 o 
  -5  23   1     1344.63     1659.85    110.31 o 
  -3  23   1     1106.75     1062.93    116.10 o 
  -1  23   1      712.84      602.24    113.35 o 
   1  23   1      171.46      237.80    106.66 o 
   3  23   1      489.80      608.58    111.54 o 
   5  23   1     1048.02     1366.73    157.66 o 
   7  23   1       17.67       36.79    110.94 o 
   9  23   1      142.18      275.79    116.39 o 
  -8  24   1       47.48       12.01    143.88 o 
  -6  24   1        0.75      -15.17    110.79 o 
  -4  24   1       16.29      122.37    149.27 o 
  -2  24   1        3.88       27.62    108.71 o 
   0  24   1       32.05       30.56    111.20 o 
   2  24   1       97.61      382.52    112.11 o 
   4  24   1       28.60      288.37    117.14 o 
   6  24   1        1.81      126.69    118.00 o 
   8  24   1        0.06       44.23    121.80 o 
  -7  25   1      165.36      255.35    240.44 o 
  -5  25   1      941.35      980.26    117.08 o 
  -3  25   1      315.76      456.87    122.21 o 
  -1  25   1       86.68      319.81    106.89 o 
   1  25   1       16.19      173.59     96.84 o 
   3  25   1       36.65      128.19    100.51 o 
   5  25   1      112.82      351.13    110.70 o 
   7  25   1       31.61      213.89    119.90 o 
  -6  26   1      701.36      809.27    115.54 o 
  -4  26   1      704.41      832.43    116.92 o 
  -2  26   1      533.38      455.12     99.85 o 
   0  26   1      631.60      687.94     98.84 o 
   2  26   1      273.36      313.28    101.75 o 
   4  26   1      305.21      342.18    112.37 o 
  -3  27   1      931.79      857.28    119.58 o 
  -1  27   1      862.03      882.82    101.29 o 
   1  27   1      675.65      741.78    103.50 o 
   3  27   1     1076.05     1156.83    160.29 o 
 -16   0   2     1321.89     1431.72    139.38 o 
 -14   0   2       31.24       85.63    130.68 o 
 -12   0   2       25.53      -30.28    177.52 o 
 -10   0   2     5812.97     5586.25    195.08 o 
  -8   0   2     7973.61     7158.71    174.51 o 
  -4   0   2       41.47       58.26    113.92 o 
  -2   0   2      856.04      988.46    134.40 o 
   2   0   2    28760.63    30103.29    576.58 o 
   4   0   2    30620.39    30019.63    205.75 o 
   6   0   2      166.77      173.82    171.97 o 
   8   0   2     2999.80     2805.75    127.22 o 
  10   0   2     1637.17     1765.70    193.47 o 
  12   0   2      445.27      570.00    177.29 o 
  14   0   2       96.42     -116.03    200.17 o 
 -15   1   2      175.58      268.10    110.42 o 
 -13   1   2      148.36      167.15    131.11 o 
 -11   1   2     5710.03     5689.29    131.48 o 
  -9   1   2     6285.70     5828.00    124.45 o 
  -7   1   2     4062.86     3703.82    160.18 o 
  -5   1   2     8258.21     7839.86    156.10 o 
  -3   1   2    15078.97    14462.24    234.47 o 
  -1   1   2     5730.09     4671.92    169.13 o 
   1   1   2     7538.14     8553.67    159.30 o 
   3   1   2      125.19       66.39     99.01 o 
   5   1   2      690.91      691.47    101.59 o 
   7   1   2     2376.83     2192.32    104.85 o 
   9   1   2       33.54      122.30    100.87 o 
  11   1   2      550.27      566.56    132.15 o 
  13   1   2        7.33      114.70    139.08 o 
  15   1   2     1091.99      996.52    142.45 o 
 -16   2   2       37.15      147.47    116.28 o 
 -14   2   2      103.69      195.78    111.55 o 
 -12   2   2      330.91      275.20    103.11 o 
 -10   2   2      978.19     1035.13    123.79 o 
  -8   2   2        6.60       43.22    157.18 o 
  -6   2   2     1521.56     1617.04     85.92 o 
  -4   2   2      255.53      376.34     88.45 o 
  -2   2   2    14338.70    13701.23    431.20 o 
   0   2   2     1631.31     1332.79    110.46 o 
   2   2   2     3375.22     3854.40    124.13 o 
   4   2   2      933.81      904.43     94.47 o 
   6   2   2      408.49      435.94    100.26 o 
   8   2   2      708.86      746.99    104.28 o 
  10   2   2     1127.63     1053.73    133.03 o 
  12   2   2        3.54      231.22    138.76 o 
  14   2   2        4.39       61.71    129.77 o 
  16   2   2       15.49      327.30    213.81 o 
 -15   3   2      430.88      440.72    111.81 o 
 -13   3   2      202.02      190.50    107.93 o 
 -11   3   2     2798.61     2814.62    175.21 o 
  -9   3   2     3224.41     3404.73    169.66 o 
  -5   3   2       72.89       -2.32     86.31 o 
  -3   3   2    15934.38    16798.09    451.07 o 
  -1   3   2     7045.40     6801.34    128.27 o 
   1   3   2      445.05      589.23    124.07 o 
   3   3   2      253.94      283.41    105.21 o 
   5   3   2       71.60      122.47     87.84 o 
   7   3   2     5228.14     5492.10    120.53 o 
   9   3   2        1.92       84.17     87.53 o 
  11   3   2     1232.49     1248.24    135.41 o 
  13   3   2      902.99      950.63    140.07 o 
  15   3   2       57.86      330.76    206.18 o 
 -16   4   2     1164.85     1280.01    209.49 o 
 -14   4   2      662.98      724.19    111.41 o 
 -12   4   2     1199.60     1410.87    132.20 o 
 -10   4   2     2222.84     2326.48    170.12 o 
  -8   4   2     4930.92     5040.06    192.77 o 
  -6   4   2    14677.69    15534.37    208.66 o 
  -4   4   2      632.64      491.67    112.20 o 
  -2   4   2    10064.77    10769.30    258.53 o 
   0   4   2      742.69      628.70     95.32 o 
   2   4   2      968.07     1070.00    113.12 o 
   4   4   2     2403.42     2435.35     98.07 o 
   6   4   2     1371.30     1730.19    125.85 o 
   8   4   2     6416.13     6641.39    178.76 o 
  10   4   2       65.77      189.31    181.22 o 
  12   4   2     1698.48     1777.71    178.67 o 
  14   4   2      248.03      218.66    185.84 o 
  16   4   2      209.88      273.90    198.09 o 
 -15   5   2     2419.51     2613.57    114.23 o 
 -13   5   2     1094.38     1280.31    158.91 o 
 -11   5   2     4350.93     4693.01    390.51 o 
  -9   5   2     2566.07     2232.83    185.14 o 
  -7   5   2      649.84      537.41    106.09 o 
  -5   5   2     4456.92     4125.62    100.66 o 
  -3   5   2     2436.60     2574.42    117.15 o 
  -1   5   2     1066.74     1208.09     91.24 o 
   1   5   2     5017.16     5383.20    102.26 o 
   3   5   2     1377.21     1793.39     99.79 o 
   5   5   2     3028.41     3376.89    106.27 o 
   7   5   2       17.68      135.92    132.45 o 
   9   5   2     1014.80     1207.26    163.88 o 
  11   5   2     2930.06     2662.06    191.85 o 
  13   5   2      368.31      152.79    179.14 o 
  15   5   2     1027.16     1189.46    193.70 o 
 -16   6   2      993.54     1101.19    134.67 o 
 -14   6   2     2287.18     2267.48    114.02 o 
 -12   6   2     1507.72     1453.96    197.74 o 
 -10   6   2      190.17      168.04    169.20 o 
  -8   6   2       16.49      -63.10    178.90 o 
  -6   6   2      243.52      220.20     88.30 o 
  -4   6   2     1363.24     1454.71    115.31 o 
  -2   6   2    10911.49    10369.49    201.03 o 
   0   6   2     2093.81     2149.36     87.31 o 
   2   6   2     6745.52     6557.81     99.02 o 
   4   6   2        9.35      199.72    100.46 o 
   6   6   2     4000.71     5052.01    137.89 o 
   8   6   2      765.01      696.89    162.26 o 
  10   6   2      152.52      169.20    167.35 o 
  12   6   2     1054.06      938.21    177.29 o 
  14   6   2      664.04      568.84    185.38 o 
 -15   7   2      314.20      195.29    115.82 o 
 -13   7   2     1611.13     1532.95    111.62 o 
 -11   7   2      156.28      385.53    121.71 o 
  -9   7   2       75.21      254.72    183.99 o 
  -7   7   2        2.99      -83.44    179.37 o 
  -5   7   2      150.77      363.10     99.02 o 
  -3   7   2     2577.64     2678.57     95.47 o 
  -1   7   2      912.10     1039.48     82.19 o 
   1   7   2     3677.89     3849.96     89.72 o 
   3   7   2      452.52      454.94    101.14 o 
   5   7   2        0.28      169.81    117.64 o 
   7   7   2      103.11      231.37    159.95 o 
   9   7   2      368.56      319.21    162.72 o 
  11   7   2      354.66      441.02    172.20 o 
  13   7   2      523.76      197.16    183.76 o 
  15   7   2      115.81      340.47    193.23 o 
 -14   8   2      135.17      316.77    215.77 o 
 -12   8   2      215.57      281.43    126.33 o 
 -10   8   2     1345.01     1194.54    175.21 o 
  -8   8   2       84.40      166.42    180.06 o 
  -6   8   2     2089.06     2652.59    143.31 o 
  -4   8   2     4635.46     4390.99     95.73 o 
  -2   8   2      104.36      156.32     78.17 o 
   0   8   2     2519.09     2251.41     85.23 o 
   2   8   2      750.70      622.82    102.98 o 
   4   8   2      689.72      666.27    130.32 o 
   6   8   2      100.61      -69.34    155.79 o 
  10   8   2       39.22       89.68    165.04 o 
  12   8   2        1.47      122.97    175.67 o 
  14   8   2      254.53      367.52    188.84 o 
 -15   9   2     1287.16     1181.69    108.94 o 
 -13   9   2      420.81      538.54    102.46 o 
 -11   9   2     1832.23     1942.08    122.96 o 
  -9   9   2      547.95      727.87    184.91 o 
  -7   9   2     3828.10     3539.94    184.68 o 
  -5   9   2      878.59      672.69     89.88 o 
  -3   9   2     1722.72     1856.34     93.90 o 
  -1   9   2      580.35      615.73     78.15 o 
   1   9   2     4647.45     4900.67     90.14 o 
   3   9   2      388.24      554.42    126.21 o 
   5   9   2      585.06      505.84    127.27 o 
   9   9   2      448.28      451.88    164.11 o 
  11   9   2       12.82     -182.37    171.28 o 
  13   9   2      382.53      576.24    185.84 o 
  15   9   2      796.27      769.47    195.55 o 
 -14  10   2     2025.22     1953.07    106.55 o 
 -12  10   2     1264.31     1250.75    104.25 o 
 -10  10   2     3179.01     3150.24    197.40 o 
  -8  10   2     2354.29     2373.83    171.51 o 
  -6  10   2     8163.57     7897.90    183.53 o 
  -4  10   2     3878.76     3832.99    123.01 o 
  -2  10   2      521.31      352.36     78.78 o 
   0  10   2      464.13      419.65    115.10 o 
   2  10   2      143.09      195.11    100.81 o 
   4  10   2     3001.18     3141.36    128.67 o 
   6  10   2      199.52      292.89    148.00 o 
   8  10   2     2220.99     2180.36    222.13 o 
  10  10   2      649.49      584.10    170.12 o 
  12  10   2      714.40      770.86    180.06 o 
  14  10   2     1992.97     1691.50    195.55 o 
 -15  11   2      265.93      147.30    118.26 o 
 -13  11   2     1077.59      883.58    114.43 o 
 -11  11   2     1836.45     1664.19    124.67 o 
  -9  11   2      619.92      561.44    189.07 o 
  -7  11   2     1795.32     1674.39    185.14 o 
  -5  11   2      400.41      448.65    164.34 o 
  -3  11   2     4211.18     3877.33    119.50 o 
  -1  11   2       11.73      197.09     85.21 o 
   1  11   2      676.35      687.86     93.21 o 
   3  11   2     2892.15     3095.23    208.95 o 
   5  11   2      100.28      278.99    206.64 o 
   7  11   2      134.61      115.03    154.89 o 
   9  11   2      497.26      565.67    133.90 o 
  11  11   2      382.15      293.78    173.82 o 
  13  11   2     1828.77     1876.41    188.15 o 
 -14  12   2        5.32       40.53    114.86 o 
 -12  12   2       90.24      142.24    109.03 o 
 -10  12   2      681.97      644.56    139.01 o 
  -8  12   2      108.28      121.99    130.82 o 
  -6  12   2      226.27      240.16    181.91 o 
  -4  12   2        3.29      209.46    108.10 o 
  -2  12   2      464.88      408.83     95.30 o 
   0  12   2       37.58       45.28     95.21 o 
   2  12   2      274.89      467.49    137.45 o 
   4  12   2      233.81      402.65    141.92 o 
   6  12   2       22.49      105.86    223.98 o 
   8  12   2      438.62      537.06    162.66 o 
  10  12   2       78.25      240.80    212.30 o 
  12  12   2        4.10      136.30    225.25 o 
  14  12   2       42.00      139.71    183.18 o 
 -13  13   2      328.35      378.50     94.12 o 
 -11  13   2       50.04      103.18    111.44 o 
  -9  13   2      596.71      740.52    146.05 o 
  -7  13   2     2220.08     2301.25    198.09 o 
  -5  13   2      643.94      671.82    114.13 o 
  -3  13   2      587.68      689.91    101.81 o 
  -1  13   2      497.10      732.31     83.69 o 
   1  13   2       22.97      406.42    139.08 o 
   3  13   2      366.26      406.94    136.63 o 
   7  13   2       46.40      106.10    159.35 o 
   9  13   2        1.37      139.39    118.74 o 
  11  13   2      130.93      195.81    142.47 o 
  13  13   2      218.67      251.94    184.34 o 
 -14  14   2      833.89      886.99    103.91 o 
 -12  14   2      442.40      457.33    100.23 o 
 -10  14   2      985.65      862.97    107.22 o 
  -8  14   2      378.60      263.73    194.85 o 
  -6  14   2      603.27      923.18    192.54 o 
  -4  14   2     3750.74     3541.56    192.31 o 
  -2  14   2       90.27      173.25     93.83 o 
   0  14   2      953.98      921.08     99.50 o 
   2  14   2      436.74      735.03    179.83 o 
   6  14   2     4063.31     3784.72    251.02 o 
   8  14   2      590.89      664.15    116.11 o 
  10  14   2     1416.51     1435.91    144.83 o 
  12  14   2       93.16      100.01    147.66 o 
  14  14   2      731.31      889.64    139.90 o 
 -13  15   2      841.47      849.21    102.48 o 
 -11  15   2     2152.45     2210.79     99.63 o 
  -9  15   2      230.62      196.93    110.53 o 
  -7  15   2      320.82      377.26    120.18 o 
  -5  15   2      184.29      260.25    122.02 o 
  -3  15   2     5135.08     5106.99    252.87 o 
  -1  15   2      106.32      201.10     99.51 o 
   1  15   2     1176.78     1150.85    123.55 o 
   3  15   2     1628.84     1346.17    200.17 o 
   7  15   2     2809.38     3041.89    141.52 o 
   9  15   2      367.60      542.01    115.92 o 
  11  15   2      364.52      302.81    146.39 o 
  13  15   2      802.11     1007.15    121.04 o 
 -12  16   2      541.26      433.74    101.27 o 
 -10  16   2      755.97      990.79     94.69 o 
  -8  16   2       56.11      293.89    123.78 o 
  -6  16   2     5067.81     4878.64    282.92 o 
  -4  16   2      251.03      370.81    119.87 o 
  -2  16   2      259.69      403.17     99.41 o 
   0  16   2      606.37      770.87    100.29 o 
   2  16   2     1759.01     1646.08    117.79 o 
   6  16   2        6.85      266.74    171.74 o 
   8  16   2     1850.43     1779.51    116.45 o 
  10  16   2      333.24      473.54    126.91 o 
  12  16   2       63.54      247.36    109.60 o 
 -13  17   2       36.95      159.62    119.84 o 
 -11  17   2      540.73      689.68    101.48 o 
  -9  17   2       13.20       92.79    128.35 o 
  -7  17   2      171.13      398.85    135.17 o 
  -5  17   2      844.45     1028.83    127.43 o 
  -3  17   2      204.60      198.32     98.54 o 
  -1  17   2       54.71      313.89    102.85 o 
   1  17   2      225.06      493.06    103.64 o 
   3  17   2     1337.86     1272.09    122.08 o 
   5  17   2      207.48      350.41    174.05 o 
   7  17   2        3.13      182.15    132.52 o 
   9  17   2       98.43      332.87    101.07 o 
  11  17   2       14.35       98.65    103.93 o 
 -12  18   2      673.10      525.27    119.11 o 
 -10  18   2      299.17      370.98     92.46 o 
  -8  18   2      288.36      370.07    127.40 o 
  -6  18   2      310.72      233.24    124.83 o 
  -4  18   2     1558.82     1461.56    126.18 o 
  -2  18   2      287.75      466.94    101.10 o 
   0  18   2      151.72      153.75    102.58 o 
   2  18   2      724.83      715.74    103.19 o 
   4  18   2     2245.31     2341.39    201.56 o 
   6  18   2        1.57      158.46    123.56 o 
   8  18   2       58.06       44.35    110.59 o 
  10  18   2      116.56      320.57    108.67 o 
  12  18   2      151.33      206.36    133.38 o 
 -11  19   2     1227.06     1211.50    128.87 o 
  -9  19   2     1516.23     1469.81    103.63 o 
  -7  19   2      918.31      972.97    136.25 o 
  -5  19   2       12.93      180.87    126.67 o 
  -3  19   2      805.89      784.60    102.52 o 
  -1  19   2      264.23      242.71    102.47 o 
   1  19   2      412.18      618.20    106.14 o 
   3  19   2        2.21       -1.49    101.33 o 
   5  19   2       76.15      267.65    117.17 o 
   7  19   2      663.70      605.81    105.93 o 
   9  19   2      316.95      646.04    118.23 o 
  11  19   2      175.00      344.10    112.95 o 
 -10  20   2     1878.70     1909.38    100.42 o 
  -8  20   2      849.68      940.19    163.03 o 
  -6  20   2     2125.66     2293.54    133.66 o 
  -4  20   2      410.99      520.02    132.30 o 
  -2  20   2       41.56      182.53    104.07 o 
   0  20   2      311.26      614.11    109.08 o 
   2  20   2      487.93      519.58    105.41 o 
   4  20   2      166.17      140.03    118.74 o 
   6  20   2     1093.96     1086.44    116.52 o 
   8  20   2      361.09      525.17    110.61 o 
  10  20   2      303.59      408.22    107.10 o 
  -9  21   2      126.43      197.53    113.80 o 
  -7  21   2      713.96      851.03    134.58 o 
  -5  21   2       14.20      161.51    127.40 o 
  -3  21   2      145.10       82.28    107.07 o 
  -1  21   2       92.20      196.60    105.29 o 
   1  21   2      157.36      280.74    107.48 o 
   3  21   2        7.03       43.36    108.92 o 
   5  21   2       25.83      384.19    129.85 o 
   7  21   2      301.04      417.82    116.01 o 
   9  21   2       38.92      107.78    104.09 o 
 -10  22   2       63.54       98.00    100.68 o 
  -8  22   2      169.69      238.36    109.35 o 
  -6  22   2        1.19      241.35    133.81 o 
  -4  22   2       14.42      -39.23    129.92 o 
  -2  22   2        0.00       53.08    104.04 o 
   0  22   2      256.09      234.62    106.70 o 
   2  22   2        0.13      -79.86    145.16 o 
   4  22   2       20.44      237.43    122.95 o 
   6  22   2        1.83       95.11    133.37 o 
   8  22   2       13.81      -37.21    114.20 o 
  -9  23   2      294.90      420.25    214.59 o 
  -7  23   2      592.80      604.99    117.55 o 
  -5  23   2      500.13      529.24    135.68 o 
  -3  23   2      181.67      259.87    110.46 o 
  -1  23   2       51.84       94.88    174.64 o 
   1  23   2       90.35       85.17    104.55 o 
   3  23   2        7.46       -8.36    120.56 o 
   5  23   2       21.90      196.66    134.50 o 
   7  23   2      201.18      276.31    113.66 o 
   9  23   2        5.53       89.32    117.24 o 
  -8  24   2       75.15      121.91    112.17 o 
  -6  24   2      434.61      586.01    156.54 o 
  -4  24   2      112.17      234.94    140.73 o 
  -2  24   2      167.45      240.12    114.93 o 
   0  24   2        0.59      135.01    111.08 o 
   2  24   2        0.57       62.58    112.11 o 
   4  24   2       40.35      -37.44    134.87 o 
   6  24   2       89.11      108.09    196.93 o 
   8  24   2        3.03      -39.98    123.76 o 
  -7  25   2      518.17      410.91    118.79 o 
  -5  25   2      339.76      527.35    113.34 o 
  -3  25   2      328.60      388.49    141.39 o 
  -1  25   2      103.21      147.71    113.02 o 
   1  25   2        7.00      142.44    112.85 o 
   3  25   2        4.28       97.61    113.88 o 
   5  25   2      107.32      279.99    128.67 o 
  -4  26   2       96.44      212.37    117.02 o 
  -2  26   2       41.85      237.48    115.33 o 
   0  26   2        5.41      312.81    111.07 o 
   2  26   2       14.98       52.89    115.57 o 
   4  26   2      109.74      -40.75    140.21 o 
  -3  27   2       44.93      139.10    115.59 o 
  -1  27   2        0.03      171.41     99.35 o 
   1  27   2        0.86      184.85    117.76 o 
   3  27   2       15.75       96.81    134.66 o 
 -15   1   3      116.89      269.10    110.91 o 
 -13   1   3      374.56      281.27     90.96 o 
 -11   1   3     4158.66     4219.18    208.04 o 
  -9   1   3       31.71      190.54    115.64 o 
  -7   1   3     1862.33     1801.98    155.56 o 
  -5   1   3     4566.59     4641.33     84.88 o 
  -3   1   3    10429.61    10889.46    233.69 o 
  -1   1   3     6895.07     8254.32    242.93 o 
   1   1   3    53720.77    53599.03    528.54 o 
   3   1   3      280.60      325.81    105.29 o 
   5   1   3     3261.52     3096.98    136.34 o 
   7   1   3     3255.69     3184.39     94.63 o 
   9   1   3     7436.91     7648.87    103.95 o 
  11   1   3    17144.53    16244.57    166.46 o 
  13   1   3      574.73      525.31    142.18 o 
  15   1   3      302.54      360.00    148.65 o 
 -16   2   3      109.09      288.58    113.67 o 
 -14   2   3      499.42      509.75    108.39 o 
 -12   2   3     1168.94     1325.37    103.70 o 
 -10   2   3     2261.13     2133.53     95.97 o 
  -8   2   3      394.66      370.58    105.60 o 
  -6   2   3      100.56        9.01    109.09 o 
  -4   2   3     3370.15     2745.72     93.55 o 
  -2   2   3    77138.83    75882.91   1763.61 o 
   0   2   3    22156.38    20364.19    169.46 o 
   2   2   3     1054.67     1104.91    119.65 o 
   4   2   3     4549.97     4500.44    102.17 o 
   6   2   3     4122.27     3411.31    114.24 o 
   8   2   3    13231.20    12816.50    138.95 o 
  10   2   3    16215.79    15724.36    200.41 o 
  12   2   3    11969.17    11655.77    326.95 o 
  14   2   3     1678.29     1523.17    176.48 o 
  16   2   3      644.44      877.18    217.50 o 
 -15   3   3      435.17      277.34    111.55 o 
 -13   3   3      868.18     1074.22    121.19 o 
 -11   3   3       28.07       55.88    120.93 o 
  -9   3   3     1442.60     1529.47    171.05 o 
  -7   3   3      169.72      300.09    104.03 o 
  -5   3   3     2862.94     3026.17    141.92 o 
  -3   3   3    26360.03    23993.02    548.04 o 
  -1   3   3     9485.25    10084.53    137.07 o 
   1   3   3     8031.40     7756.81    145.62 o 
   3   3   3     3290.24     2803.45    111.77 o 
   5   3   3     5266.32     4360.72     98.74 o 
   7   3   3    13922.39    12687.46    221.12 o 
   9   3   3     7518.05     7370.06    109.90 o 
  11   3   3     5908.47     5483.93    151.15 o 
  13   3   3     1622.02     1408.36    157.29 o 
  15   3   3     1343.63     1250.25    193.93 o 
 -16   4   3       81.74      302.66    162.76 o 
 -14   4   3     1741.08     1649.66    112.39 o 
 -12   4   3      125.89      189.50    130.49 o 
 -10   4   3      941.57      909.31    173.59 o 
  -8   4   3     5325.69     6033.97    180.29 o 
  -6   4   3      571.14      596.69    110.02 o 
  -4   4   3     7591.67     7285.16    199.59 o 
  -2   4   3      127.84        9.25     91.46 o 
   0   4   3    39576.99    37139.59    214.49 o 
   2   4   3    21200.46    21436.11    327.18 o 
   4   4   3    11075.29    11491.53    128.50 o 
   6   4   3    16658.97    16722.66    440.69 o 
   8   4   3     3287.95     3477.10     99.13 o 
  10   4   3     1258.34     1258.98     92.67 o 
  12   4   3     1347.96     1460.82    195.78 o 
  14   4   3      460.12      270.44    186.53 o 
 -15   5   3       85.75      115.26    111.59 o 
 -13   5   3       44.46       64.77    124.31 o 
 -11   5   3      454.20      421.17    123.61 o 
  -9   5   3     2596.81     2641.26    173.82 o 
  -7   5   3       79.06     -134.76    162.72 o 
  -5   5   3     1808.62     2097.44    103.05 o 
  -3   5   3     1833.63     1970.59    117.59 o 
  -1   5   3    13570.61    13167.88    110.34 o 
   1   5   3     9599.32     8961.58    204.45 o 
   3   5   3      140.34      481.55    133.98 o 
   5   5   3     5056.70     6379.38    242.01 o 
   7   5   3       16.55      180.77    138.16 o 
   9   5   3        0.43      105.22    101.20 o 
  11   5   3      236.85      304.18    188.15 o 
  13   5   3      158.31      614.14    196.24 o 
  15   5   3        6.74      -72.35    193.00 o 
 -16   6   3       85.31       70.35    111.12 o 
 -14   6   3       22.96      -39.83    131.48 o 
 -12   6   3      752.13      904.96    104.13 o 
 -10   6   3       36.43      -17.34    167.81 o 
  -8   6   3     4285.68     4307.10    173.59 o 
  -6   6   3     5011.60     5888.08    114.82 o 
  -4   6   3    16735.77    16731.27    478.58 o 
  -2   6   3     1768.63     1843.93     91.55 o 
   0   6   3     6777.68     7083.21    152.03 o 
   2   6   3    14068.52    14490.04    165.82 o 
   4   6   3    22983.86    24499.19    358.31 o 
   6   6   3     5825.33     6175.70    145.02 o 
   8   6   3     2608.73     2649.93    136.35 o 
  10   6   3     1275.55     1338.60    134.35 o 
  12   6   3     2273.19     2232.83    181.91 o 
  14   6   3     1237.32     1440.71    207.57 o 
 -15   7   3       11.77      121.88    107.39 o 
 -13   7   3      198.23      167.76    106.11 o 
 -11   7   3       66.54      164.75    114.31 o 
  -9   7   3        0.60       71.19    164.34 o 
  -7   7   3       64.88      149.78    160.41 o 
  -5   7   3       68.29       24.27    153.71 o 
  -3   7   3     4397.51     3796.12     95.36 o 
  -1   7   3      284.04      310.81     83.52 o 
   1   7   3     8770.29     7683.82    126.86 o 
   3   7   3    17165.54    19020.46    179.72 o 
   5   7   3    31437.60    32618.01    606.12 o 
   7   7   3    11264.21    10803.49    151.88 o 
   9   7   3     3239.26     3358.27    168.27 o 
  11   7   3     2008.81     1949.92    174.97 o 
  13   7   3     3466.62     3780.10    192.31 o 
  15   7   3     2719.53     2351.87    201.09 o 
 -14   8   3       88.21      178.67    109.71 o 
 -12   8   3        3.93      240.27    103.13 o 
 -10   8   3       54.90       15.95    189.77 o 
  -8   8   3       88.53      110.95    162.26 o 
  -6   8   3       86.26      209.41    155.10 o 
  -4   8   3     2859.35     2881.41    105.47 o 
  -2   8   3       86.71      134.46     81.60 o 
   0   8   3     9395.13     9054.46    207.72 o 
   2   8   3     8061.35     8067.92    129.06 o 
   4   8   3    26236.96    26537.40    235.07 o 
   6   8   3     6019.80     6053.28    157.52 o 
   8   8   3     4855.85     5150.54    244.09 o 
  10   8   3     1111.29      966.87    169.66 o 
  12   8   3     3132.47     3241.08    185.61 o 
  14   8   3     2559.74     2556.90    197.63 o 
 -15   9   3      262.49      475.11    109.37 o 
 -13   9   3       37.56       67.89    110.15 o 
 -11   9   3       83.21      125.49     97.43 o 
  -9   9   3       96.64      184.91    167.12 o 
  -7   9   3       30.98      291.93    161.11 o 
  -5   9   3      570.37      623.20    111.99 o 
  -3   9   3     1285.63     1164.44    113.95 o 
  -1   9   3     7556.12     6840.88    101.86 o 
   1   9   3     1606.18     1823.62    153.73 o 
   3   9   3     3795.99     3164.46    141.69 o 
   5   9   3     2390.60     2800.00    136.88 o 
   7   9   3       30.58       62.87    233.45 o 
   9   9   3     1216.54     1234.53    167.58 o 
  11   9   3       19.27       57.79    172.89 o 
  13   9   3      267.13      484.01    185.84 o 
  15   9   3      351.30      438.94    195.78 o 
 -14  10   3        8.48      169.52    108.83 o 
 -12  10   3      118.27       27.30    103.80 o 
 -10  10   3     1585.60     1492.49    178.21 o 
  -8  10   3      236.70      236.46    164.80 o 
  -6  10   3        2.16       10.40    180.98 o 
  -4  10   3     2516.08     2692.02    115.30 o 
  -2  10   3      984.64     1187.61     91.29 o 
   0  10   3     1445.65     1845.11    115.23 o 
   2  10   3     1998.17     1902.42    104.74 o 
   4  10   3     1590.38     1760.17    125.09 o 
   6  10   3      174.36      121.81    121.98 o 
   8  10   3      521.25      618.21    135.51 o 
  10  10   3      592.50      387.63    169.43 o 
  12  10   3      993.63      787.27    181.91 o 
  14  10   3      115.48       74.43    192.54 o 
 -15  11   3      221.94      292.57    134.83 o 
 -13  11   3     1219.77     1096.16    109.96 o 
 -11  11   3      262.65      354.47    102.78 o 
  -9  11   3       14.88       25.66    170.58 o 
  -7  11   3       19.66      139.84    166.65 o 
  -5  11   3     1539.36     1222.05    168.04 o 
  -3  11   3      835.77     1187.56    113.46 o 
  -1  11   3     2363.66     2749.51     93.78 o 
   1  11   3     1822.67     1431.91    105.52 o 
   3  11   3      712.68      963.10    169.31 o 
   5  11   3     5546.39     5464.20    265.35 o 
   7  11   3     3580.87     3078.35    248.71 o 
   9  11   3     2014.23     2086.89    142.30 o 
  11  11   3     1453.88     1394.71    177.52 o 
  13  11   3     3073.73     3309.26    195.08 o 
 -14  12   3      864.22      510.39    115.96 o 
 -12  12   3     1109.99     1125.64    106.38 o 
 -10  12   3       39.96      185.73    103.38 o 
  -8  12   3      226.55       59.17    186.30 o 
  -6  12   3     1098.63     1284.23    170.81 o 
  -4  12   3      899.62      880.51    115.92 o 
  -2  12   3      287.80      319.36     92.25 o 
   0  12   3     1588.33     1496.18     81.39 o 
   2  12   3    15548.62    15459.40    331.81 o 
   4  12   3     9988.49    10157.31    256.11 o 
   8  12   3     4865.57     5035.95    294.01 o 
  10  12   3      846.25     1064.23    132.94 o 
  12  12   3     2671.86     2624.23    166.65 o 
  14  12   3     1506.62     1480.23    169.54 o 
 -13  13   3      547.58      901.16     97.87 o 
 -11  13   3       24.01       52.54     93.03 o 
  -9  13   3      105.01      200.72    104.29 o 
  -7  13   3        8.60      -57.79    174.97 o 
  -5  13   3     1072.59     1269.66    169.89 o 
  -3  13   3        4.81      318.58    116.39 o 
  -1  13   3     5151.69     5139.17     90.04 o 
   1  13   3    13535.64    14072.62    322.79 o 
   3  13   3     2626.11     2318.73    155.77 o 
   7  13   3     3657.62     3966.61    197.51 o 
   9  13   3     3678.21     3829.43    152.46 o 
  11  13   3     1519.72     1542.79    148.48 o 
  13  13   3     1591.49     1533.61    159.71 o 
 -14  14   3      589.32      468.08    112.32 o 
 -12  14   3        1.33       39.78     96.61 o 
 -10  14   3       56.35      150.76    106.66 o 
  -8  14   3      813.50      857.08    129.90 o 
  -6  14   3      970.36      929.62    124.73 o 
  -4  14   3     1357.06     1389.40    189.07 o 
  -2  14   3       79.11      230.73     92.26 o 
   0  14   3      493.37      530.64     87.09 o 
   2  14   3      868.53     1064.34    141.61 o 
   8  14   3      442.57      970.04    251.71 o 
  10  14   3      110.10      334.73    169.66 o 
  12  14   3      739.03      957.05    210.11 o 
 -13  15   3        0.25       63.72    109.81 o 
 -11  15   3      116.39       36.74     96.88 o 
  -9  15   3     2767.25     2580.24    145.24 o 
  -7  15   3      716.17      746.53    125.39 o 
  -5  15   3     5336.36     5169.58    154.98 o 
  -3  15   3     1419.14     1437.13    100.72 o 
  -1  15   3     3676.94     4019.20    104.68 o 
   1  15   3       11.53      315.48     91.93 o 
   3  15   3        3.32      114.72    126.38 o 
   5  15   3     2339.14     2445.48    175.44 o 
   7  15   3      952.76      818.47    156.71 o 
   9  15   3      616.23      988.69    176.25 o 
  11  15   3      263.84      334.50    153.52 o 
  13  15   3       33.68      238.75    160.47 o 
 -12  16   3       37.03      141.16    103.19 o 
 -10  16   3      282.23      520.74    130.42 o 
  -8  16   3     2483.07     2443.67    162.49 o 
  -6  16   3      230.95      424.96    129.43 o 
  -4  16   3       60.22      273.13    134.41 o 
  -2  16   3     3446.24     3670.17    106.84 o 
   0  16   3     4936.70     5054.20    111.04 o 
   2  16   3     2248.44     2308.55    113.46 o 
   4  16   3     3663.81     3772.70    176.13 o 
   6  16   3     3506.82     3886.89    161.34 o 
   8  16   3     2074.53     1996.10    148.31 o 
  10  16   3     1533.22     1505.45    154.30 o 
  12  16   3      844.15      739.65    158.79 o 
 -13  17   3       21.93      143.20    117.60 o 
 -11  17   3        2.81       88.24     96.27 o 
  -9  17   3      381.72      264.03    287.19 o 
  -7  17   3     6607.76     6090.76    202.71 o 
  -5  17   3     1120.19     1014.07    124.55 o 
  -3  17   3      939.36      919.15    100.37 o 
  -1  17   3     4336.58     4400.66    104.92 o 
   1  17   3     4486.96     4527.18    172.93 o 
   3  17   3       56.91       22.28     97.90 o 
   5  17   3      248.13      181.45    152.09 o 
   7  17   3     2711.67     2716.85    164.11 o 
   9  17   3     4656.81     4845.75    160.82 o 
  11  17   3     1638.12     1565.23    159.35 o 
 -12  18   3       27.62      133.88    102.34 o 
 -10  18   3      307.74      345.62     92.64 o 
  -8  18   3      385.41      177.05    182.60 o 
  -6  18   3        1.25      103.07    125.10 o 
  -4  18   3     2213.50     2349.82    127.54 o 
  -2  18   3     1723.25     1926.48    105.98 o 
   0  18   3     1131.67     1138.38    104.58 o 
   2  18   3      138.04      216.25     97.74 o 
   4  18   3       30.95      198.65    151.86 o 
   6  18   3     2303.91     2311.65    162.96 o 
   8  18   3     1944.23     1888.31    124.73 o 
  10  18   3     1595.09     1760.15    137.52 o 
  12  18   3     2049.31     1952.12    129.74 o 
 -11  19   3      183.16      241.12    115.75 o 
  -9  19   3      328.73      328.31    139.90 o 
  -7  19   3      669.11      759.53    180.75 o 
  -5  19   3        3.99      124.13    127.22 o 
  -3  19   3      374.89      312.27    103.35 o 
  -1  19   3      111.47      207.26    106.03 o 
   1  19   3     1451.26     1524.91    100.83 o 
   3  19   3     1131.22     1209.52    104.82 o 
   5  19   3      236.83      417.98    124.53 o 
   7  19   3       52.04       55.89    113.59 o 
   9  19   3       32.89      306.16    116.14 o 
  11  19   3      907.33     1059.54    120.51 o 
 -10  20   3       67.40       80.87     94.94 o 
  -8  20   3      156.07      182.91    125.51 o 
  -6  20   3        9.21     -121.12    180.98 o 
  -4  20   3       26.23      116.35    133.83 o 
  -2  20   3      477.59      717.18    106.16 o 
   0  20   3      212.18      502.63    107.94 o 
   2  20   3      209.02      311.78    142.20 o 
   4  20   3      951.07     1089.93    127.23 o 
   6  20   3      179.52      382.65    220.74 o 
   8  20   3       64.74       62.73    147.47 o 
  10  20   3      198.35      172.57    118.53 o 
  -9  21   3       33.52      -99.71    109.05 o 
  -7  21   3      390.89      399.41    134.91 o 
  -5  21   3      630.10      724.17    182.14 o 
  -3  21   3      729.03      672.84    110.07 o 
  -1  21   3     1678.11     1668.01    109.70 o 
   1  21   3      312.13      536.37    107.94 o 
   3  21   3      166.27      347.47    110.00 o 
   5  21   3     1336.92     1389.91    132.10 o 
   7  21   3     1015.48     1095.98    133.86 o 
   9  21   3     1700.89     1752.95    150.14 o 
 -10  22   3      370.53      609.30    134.62 o 
  -8  22   3      102.65      259.77    114.76 o 
  -6  22   3       44.56      -48.88    139.26 o 
  -4  22   3      498.27      726.02    136.46 o 
  -2  22   3       35.54      234.63    108.11 o 
   0  22   3      157.26      321.26    107.16 o 
   2  22   3      200.78      168.16    104.35 o 
   4  22   3     1728.99     1749.68    170.12 o 
   6  22   3     2713.23     2617.29    129.24 o 
   8  22   3     1998.69     2022.98    131.39 o 
  -9  23   3       60.59      259.32    118.45 o 
  -7  23   3      121.87       61.10    137.78 o 
  -5  23   3       51.54      276.25    134.91 o 
  -3  23   3       32.95      202.86    114.58 o 
  -1  23   3        2.54     -118.27    109.49 o 
   1  23   3      419.07      614.20    109.33 o 
   3  23   3      749.94      752.37    109.89 o 
   5  23   3     1963.58     1873.53    137.86 o 
   7  23   3      939.12     1183.41    128.79 o 
  -8  24   3        0.20      196.46    112.98 o 
  -6  24   3       41.01      110.55    148.39 o 
  -4  24   3        0.89      206.32    141.46 o 
  -2  24   3        0.03      256.03    129.05 o 
   0  24   3        6.15      151.68    111.40 o 
   2  24   3       31.29      109.22    108.22 o 
   4  24   3      188.17      447.54    257.61 o 
   6  24   3       23.05      291.44    292.39 o 
  -7  25   3        0.42      240.92    118.04 o 
  -5  25   3        2.77      110.51    177.05 o 
  -3  25   3       74.25      103.42    134.75 o 
  -1  25   3        5.09       90.36    109.47 o 
   1  25   3      141.96      223.58    112.87 o 
   3  25   3      284.03      621.95    125.73 o 
   5  25   3      241.54       91.08    129.59 o 
  -4  26   3       61.76      349.18    156.83 o 
  -2  26   3       66.24      206.55    122.51 o 
   0  26   3      265.09      378.93    114.97 o 
   2  26   3      361.15      334.66    116.19 o 
   4  26   3      286.63      254.05    125.51 o 
  -3  27   3      405.15      418.14    148.44 o 
  -1  27   3      297.44      251.03    157.99 o 
   1  27   3      369.51      414.07    118.06 o 
   3  27   3      416.25      484.75    133.58 o 
 -16   0   4      195.62      330.76    200.17 o 
 -14   0   4     1114.14     1059.65    131.97 o 
 -12   0   4    12719.73    12372.85    465.41 o 
 -10   0   4    14178.36    13326.57    824.60 o 
  -8   0   4    17525.28    16385.67    178.67 o 
  -6   0   4      396.57      405.76     97.24 o 
  -4   0   4    76547.96    74062.86   2507.32 o 
   2   0   4   154298.38   169677.34    777.56 o 
   4   0   4      162.45      165.04    199.94 o 
   6   0   4     5473.54     4813.54    196.47 o 
   8   0   4    12442.64    12520.95    365.67 o 
  10   0   4    34963.24    34418.82    211.76 o 
  12   0   4     4059.29     3995.99    223.05 o 
  14   0   4     1655.33     1545.19    208.95 o 
 -15   1   4      512.75      716.11    111.65 o 
 -13   1   4     1912.35     1867.83    148.62 o 
 -11   1   4      761.28      838.88     85.82 o 
  -9   1   4      625.44      451.68     96.67 o 
  -7   1   4     5030.69     4966.99    214.04 o 
  -5   1   4     3777.78     3023.87     92.30 o 
  -3   1   4   234729.77   232315.48    803.91 o 
  -1   1   4    69942.70    70798.63    445.41 o 
   1   1   4     2036.67     2381.47    139.06 o 
   3   1   4     5482.93     4962.62    118.21 o 
   5   1   4      646.40      346.35    136.18 o 
   7   1   4    15395.13    15551.94    117.13 o 
   9   1   4    24461.87    24300.03    141.49 o 
  11   1   4     1554.00     1444.11    154.78 o 
  13   1   4      161.13      277.64    141.04 o 
  15   1   4      281.68       93.04    149.55 o 
 -16   2   4       17.01      -62.00    119.90 o 
 -14   2   4     1968.63     2126.02    110.30 o 
 -12   2   4       82.42      357.24    102.75 o 
 -10   2   4     5209.79     5120.00     95.02 o 
  -8   2   4        2.00      225.36    160.87 o 
  -6   2   4       43.41      -32.59    155.33 o 
  -4   2   4     7719.57     7481.81    159.02 o 
  -2   2   4    45066.17    44285.24    320.83 o 
   0   2   4    21058.03    22325.07    209.14 o 
   2   2   4     5379.40     5756.78    193.10 o 
   4   2   4     2182.28     2498.95    147.28 o 
   6   2   4      636.58      450.88    113.45 o 
   8   2   4     9445.70     9475.30    108.32 o 
  10   2   4     3250.41     3101.50    106.15 o 
  12   2   4      784.20      660.56    151.48 o 
  14   2   4       62.24      127.01    147.58 o 
 -15   3   4      856.75     1083.26    107.70 o 
 -13   3   4      796.51      817.92    106.06 o 
 -11   3   4      410.49      371.52    100.81 o 
  -9   3   4     5085.42     5244.18    118.98 o 
  -7   3   4     4686.96     4587.67    187.69 o 
  -5   3   4       24.42       32.35    110.16 o 
  -3   3   4     1579.78     1439.78    168.96 o 
  -1   3   4      594.94      659.13    106.60 o 
   1   3   4    13188.65    12565.93    143.71 o 
   3   3   4     2664.38     2865.25    169.82 o 
   5   3   4     3478.48     3336.35    126.99 o 
   7   3   4      221.53      306.94     97.80 o 
   9   3   4      228.73      254.93     98.27 o 
  11   3   4       29.65       54.23    142.61 o 
  13   3   4       34.41       66.47    145.14 o 
  15   3   4      162.64      167.35    211.96 o 
 -16   4   4      343.67      524.45    135.27 o 
 -14   4   4       14.79       79.88    108.59 o 
 -12   4   4      351.72      389.81     95.60 o 
 -10   4   4     4506.50     4676.02    126.98 o 
  -8   4   4    17393.16    17322.03    203.41 o 
  -6   4   4      295.31      -13.90    110.24 o 
  -4   4   4      436.92      172.66    140.30 o 
  -2   4   4     1365.71     1524.46     95.59 o 
   0   4   4    40146.45    38565.02    254.99 o 
   2   4   4    49810.78    51420.47    955.66 o 
   4   4   4    12171.37    11965.45    292.74 o 
   6   4   4     5681.14     5401.11    147.75 o 
   8   4   4     2146.85     2100.77    100.54 o 
  10   4   4     4780.43     4599.20    125.67 o 
  12   4   4      679.98      583.40    195.78 o 
  14   4   4     1577.68     1413.67    208.03 o 
 -15   5   4      819.78      870.48    113.22 o 
 -13   5   4      198.30      380.20    104.08 o 
 -11   5   4     2003.00     2189.08    274.25 o 
  -9   5   4     3142.01     3034.44    176.59 o 
  -7   5   4    28189.40    29283.87    227.91 o 
  -5   5   4    37470.20    36081.77    239.23 o 
  -3   5   4    39041.74    38391.99   1081.05 o 
  -1   5   4      175.30      284.39     82.70 o 
   1   5   4     7676.76     7435.97    202.84 o 
   3   5   4    44324.22    46006.09    281.76 o 
   5   5   4    64512.37    66789.83    308.81 o 
   7   5   4    29213.21    29512.13    193.01 o 
   9   5   4     9086.55     9032.96    121.26 o 
  11   5   4     1434.40     1553.97    176.36 o 
  13   5   4     2178.93     2500.27    187.46 o 
  15   5   4     1348.89     1400.95    215.66 o 
 -16   6   4      142.41      153.41    193.39 o 
 -14   6   4      224.80      293.41    223.34 o 
 -12   6   4     1434.50     1579.15    104.81 o 
 -10   6   4      343.44      532.78    172.20 o 
  -8   6   4     4505.65     4801.98    175.21 o 
  -6   6   4    17656.04    18183.20    144.35 o 
  -4   6   4     9533.13     9648.80    180.52 o 
  -2   6   4    14076.57    14271.02    252.86 o 
   0   6   4    10876.59     9948.26    150.43 o 
   2   6   4    29537.46    30576.42    240.62 o 
   4   6   4    45710.42    49415.43    279.45 o 
   6   6   4    17754.78    18109.50    178.59 o 
   8   6   4     4146.20     4073.50    113.85 o 
  10   6   4     1682.63     1824.81    187.92 o 
  12   6   4      602.74      735.49    178.90 o 
  14   6   4     1736.96     1536.40    191.39 o 
 -15   7   4       24.32       94.76    106.88 o 
 -13   7   4      160.17      109.86    108.13 o 
 -11   7   4      240.28      363.31     96.66 o 
  -9   7   4      583.73      736.19    168.27 o 
  -7   7   4      293.16      365.93    107.66 o 
  -5   7   4     2450.88     3085.29    146.31 o 
  -3   7   4      209.89      137.44     87.72 o 
  -1   7   4      897.45      886.32     85.02 o 
   1   7   4      244.34      207.26     88.20 o 
   3   7   4    10155.71    10428.21    185.14 o 
   5   7   4       40.85      180.22    135.35 o 
   7   7   4      646.42     1068.00    139.69 o 
   9   7   4      818.00      930.21    145.61 o 
  11   7   4      379.91      390.86    175.44 o 
  13   7   4      476.57      495.57    187.23 o 
  15   7   4       38.00       43.22    214.04 o 
 -14   8   4      277.84      251.35    168.16 o 
 -12   8   4        4.28       93.75    167.89 o 
 -10   8   4      425.62      435.47    191.85 o 
  -8   8   4       25.60      133.60    147.70 o 
  -6   8   4     1878.73     1527.85    160.18 o 
  -4   8   4     6278.70     5639.34    119.54 o 
  -2   8   4     1155.54     1362.74    109.37 o 
   0   8   4     6925.65     6591.23    257.49 o 
   2   8   4     4743.07     4674.65    133.32 o 
   4   8   4     1021.89      886.79    146.23 o 
   6   8   4     1362.95     1648.60    143.57 o 
   8   8   4      377.16      434.44    137.05 o 
  10   8   4      446.45      565.02    140.72 o 
  12   8   4     1051.54     1071.34    184.22 o 
  14   8   4      347.10      436.17    211.03 o 
 -15   9   4      107.20      211.32    305.80 o 
 -13   9   4      401.13      436.61    108.14 o 
 -11   9   4     3494.32     3394.85    131.53 o 
  -9   9   4      846.17      549.66    170.81 o 
  -5   9   4    14289.30    13052.41    146.89 o 
  -3   9   4    31173.50    30760.53    414.21 o 
  -1   9   4    18976.24    17878.45    252.59 o 
   1   9   4    47909.77    47548.16   1913.97 o 
   3   9   4    18456.52    19505.28    452.00 o 
   5   9   4    27404.00    26197.34    190.78 o 
   7   9   4     5136.62     5023.85    105.75 o 
   9   9   4     1632.27     1498.05    142.50 o 
  11   9   4     1924.74     2153.78    179.83 o 
  13   9   4     3362.37     3008.55    193.00 o 
 -14  10   4       72.78      224.88    134.00 o 
 -12  10   4      179.02      302.89    110.03 o 
 -10  10   4     1828.19     1950.69    136.14 o 
  -8  10   4     2460.71     2540.72    171.05 o 
  -6  10   4    13248.09    12439.44    150.01 o 
  -4  10   4     5295.40     5370.25    119.60 o 
  -2  10   4    11493.66    11142.09    182.70 o 
   0  10   4     3783.95     3435.85    175.90 o 
   2  10   4    17471.62    17223.40    245.47 o 
   4  10   4    19862.34    19018.18    550.81 o 
   6  10   4    10763.46    11230.46    290.78 o 
   8  10   4     4062.76     4132.52    108.32 o 
  10  10   4      783.98     1119.19    155.79 o 
  12  10   4     2405.41     2583.71    188.15 o 
  14  10   4     1487.62     1141.84    197.40 o 
 -15  11   4      121.11       76.68    115.03 o 
 -13  11   4       61.52      352.47    108.53 o 
 -11  11   4       37.46       78.94    102.95 o 
  -9  11   4      424.41      649.97    112.25 o 
  -7  11   4     5612.52     5109.63    180.52 o 
  -5  11   4     2074.59     1964.36    117.73 o 
  -3  11   4     1327.81     1074.65    119.03 o 
  -1  11   4      901.80     1167.74     91.30 o 
   1  11   4     1471.02     1192.25    107.35 o 
   3  11   4     5743.96     5491.69    225.83 o 
   5  11   4    10520.67    10071.54    326.72 o 
   7  11   4     1756.43     1984.36    171.28 o 
   9  11   4     2449.98     2512.61    153.83 o 
  11  11   4      151.43      164.05    147.93 o 
  13  11   4      945.70     1128.90    192.31 o 
 -14  12   4      221.24      457.94    109.78 o 
 -12  12   4        0.18      212.98    102.14 o 
 -10  12   4        0.17      142.14    111.96 o 
  -8  12   4      104.04      169.83    112.98 o 
  -6  12   4      297.59      540.41    172.66 o 
  -4  12   4     4133.42     3867.21    120.91 o 
  -2  12   4     4246.92     4859.21    102.46 o 
   0  12   4     2811.78     3284.96     83.52 o 
   2  12   4     5987.05     6695.92    117.44 o 
   4  12   4       22.33      315.69    139.05 o 
   6  12   4       55.43      228.14    148.86 o 
   8  12   4      392.46      591.26    173.59 o 
  10  12   4      317.13      478.28    136.48 o 
  12  12   4     1170.75     1241.59    154.99 o 
  14  12   4       12.17      127.36    196.70 o 
 -13  13   4      960.97     1014.64     96.79 o 
 -11  13   4      880.36      928.32    100.82 o 
  -9  13   4      324.32      429.14    100.88 o 
  -7  13   4     2303.53     2447.57    195.32 o 
  -5  13   4      508.05      559.83    171.28 o 
  -3  13   4    11277.68    12011.29    139.56 o 
  -1  13   4     6834.58     6678.42    116.67 o 
   1  13   4      352.28      674.54    110.92 o 
   3  13   4     4797.15     5563.46    309.31 o 
   5  13   4     7269.24     7070.64    167.12 o 
   7  13   4     3598.75     3661.99    179.60 o 
   9  13   4     2408.83     2495.18    183.06 o 
  11  13   4        6.73       -6.62    141.87 o 
  13  13   4      123.37      289.70    163.83 o 
 -14  14   4      557.78      544.95    112.00 o 
 -12  14   4      541.02      537.57     91.34 o 
 -10  14   4     3134.03     3004.23    155.29 o 
  -8  14   4     4483.46     4253.80    254.60 o 
  -6  14   4    14412.88    14274.78    554.39 o 
  -4  14   4     8577.62     8462.42    145.16 o 
  -2  14   4    15096.36    14891.06    277.42 o 
   0  14   4     6424.90     6529.25    120.27 o 
   2  14   4    13176.43    13266.05    166.25 o 
   4  14   4    16864.85    17810.38    273.09 o 
   6  14   4    12060.73    13045.21    197.86 o 
   8  14   4    13145.31    12986.26    205.49 o 
  10  14   4     3967.21     3937.28    189.07 o 
  12  14   4     1885.35     1489.00    151.15 o 
 -13  15   4      289.01      301.14    100.02 o 
 -11  15   4      577.39      542.75     90.65 o 
  -9  15   4     2141.68     2114.90    125.21 o 
  -7  15   4     7377.91     7353.05    276.10 o 
  -5  15   4     4953.85     5210.07    137.41 o 
  -3  15   4     8922.87     9153.04    207.22 o 
  -1  15   4     8603.75     8649.38    153.03 o 
   1  15   4    25111.79    25452.00    445.12 o 
   3  15   4    11821.19    12111.97    369.46 o 
   5  15   4    13218.79    14118.63    199.01 o 
   7  15   4     2558.60     2779.49    164.80 o 
   9  15   4     6357.49     6337.92    177.75 o 
  11  15   4     2572.69     2675.36    292.97 o 
  13  15   4      842.10      690.88    167.08 o 
 -12  16   4       35.70      189.31     98.54 o 
 -10  16   4      610.62      671.20    109.69 o 
  -8  16   4     1955.36     1810.97    130.34 o 
  -6  16   4     1140.94     1054.18    126.45 o 
  -4  16   4     2057.21     1728.47    123.71 o 
  -2  16   4     3038.96     3147.30    107.98 o 
   0  16   4     5476.19     5707.12    169.88 o 
   2  16   4    11827.58    12318.37    301.58 o 
   4  16   4      658.24      811.77    155.79 o 
   6  16   4     3812.95     3528.85    181.22 o 
   8  16   4        8.43       59.40    161.80 o 
  10  16   4     1210.94     1142.07    188.15 o 
  12  16   4      650.59      726.61    167.29 o 
 -13  17   4       29.61       41.28    110.56 o 
 -11  17   4      140.80      268.31     98.04 o 
  -9  17   4      226.61      267.55    245.13 o 
  -7  17   4      571.36      664.92    134.41 o 
  -5  17   4      368.87      505.70    125.16 o 
  -3  17   4     1242.90     1234.56    125.41 o 
  -1  17   4      188.28      314.25    104.44 o 
   1  17   4        4.32       30.67     92.81 o 
   3  17   4       14.90      -32.02    106.14 o 
   5  17   4      264.16      217.04    171.51 o 
   7  17   4        0.10        4.16    159.95 o 
   9  17   4       10.92      479.85    188.15 o 
  11  17   4       38.30       98.70    190.00 o 
 -12  18   4       96.80      259.82     97.08 o 
 -10  18   4      357.49      410.85     92.61 o 
  -8  18   4     1168.74     1304.48    131.28 o 
  -6  18   4      239.84      410.29    127.71 o 
  -4  18   4       19.20      124.30    125.64 o 
  -2  18   4     4095.81     4228.31     94.79 o 
   0  18   4     2474.58     2630.91    104.30 o 
   2  18   4     4781.79     4875.32    120.31 o 
   4  18   4     1047.20     1038.93    192.08 o 
   6  18   4      146.77     -145.62    161.11 o 
   8  18   4     2153.75     2234.37    184.45 o 
  10  18   4     2536.88     2417.29    176.13 o 
 -11  19   4      719.60      755.93     95.57 o 
  -9  19   4     1333.03     1342.23    136.14 o 
  -7  19   4     2352.28     2513.19    133.40 o 
  -5  19   4     3159.65     2897.65    132.19 o 
  -3  19   4     6718.30     6229.69    207.09 o 
  -1  19   4     7836.01     7553.86    155.13 o 
   1  19   4     9006.26     8796.58    339.20 o 
   3  19   4     3062.55     3012.97    108.34 o 
   5  19   4     3553.96     3386.12    121.55 o 
   7  19   4     2272.41     2307.90    169.20 o 
   9  19   4     4164.62     3989.80    140.61 o 
  11  19   4     1580.02     1365.60    165.38 o 
 -10  20   4     1189.37     1251.69    117.01 o 
  -8  20   4      938.63     1025.74    212.30 o 
  -6  20   4     1656.71     1717.90    137.19 o 
  -4  20   4     5204.94     4992.67    142.00 o 
  -2  20   4     8575.77     8332.40    181.41 o 
   0  20   4     6625.85     5854.99    208.15 o 
   2  20   4     4126.62     4312.19    276.22 o 
   4  20   4     1610.83     1610.25    122.69 o 
   6  20   4     2515.53     2748.62    132.78 o 
   8  20   4     2761.18     2727.59    135.14 o 
  10  20   4     1512.66     1674.80    165.50 o 
  -9  21   4       75.28      447.75    128.67 o 
  -7  21   4      351.79      519.38    185.38 o 
  -5  21   4     1370.41     1181.25    132.36 o 
  -3  21   4     6092.63     5519.53    138.43 o 
  -1  21   4      627.03      638.78    104.50 o 
   1  21   4       59.74      256.67    162.54 o 
   3  21   4        5.60      271.00    108.62 o 
   5  21   4     1907.09     2264.69    135.64 o 
   7  21   4     1463.64     1374.73    148.39 o 
   9  21   4      781.06      903.25    121.13 o 
  -8  22   4      377.43      455.18    142.70 o 
  -6  22   4      696.75      848.06    208.03 o 
  -4  22   4       13.07       79.61    170.81 o 
  -2  22   4      257.95      260.80    148.97 o 
   0  22   4      370.95      465.50    110.65 o 
   2  22   4      508.55      762.47    241.33 o 
   4  22   4       29.40      269.28    119.15 o 
   6  22   4      121.71      216.66    170.58 o 
   8  22   4       27.33      312.77    137.78 o 
  -9  23   4      280.47      408.92    114.80 o 
  -7  23   4      684.45      600.06    139.42 o 
  -5  23   4     1351.85     1604.90    136.64 o 
  -3  23   4      683.19      530.58    133.45 o 
  -1  23   4      288.19      447.93    110.68 o 
   1  23   4      752.05      631.88    110.43 o 
   3  23   4      987.72     1219.70    127.28 o 
   5  23   4     1308.08     1162.83    129.79 o 
   7  23   4      340.10      530.59    136.87 o 
  -8  24   4      772.22      735.01    119.93 o 
  -6  24   4     1181.86     1145.50    145.14 o 
  -4  24   4     2259.15     2072.72    139.08 o 
  -2  24   4     1721.54     1714.70    111.07 o 
   0  24   4     1570.90     1481.10    109.30 o 
   2  24   4     2900.41     2769.46    228.69 o 
   4  24   4     2406.74     2091.79    138.33 o 
   6  24   4     1348.84     1365.48    267.43 o 
  -5  25   4      198.73      475.04    139.17 o 
  -3  25   4      359.30      278.66    136.23 o 
  -1  25   4      335.76      132.86    114.73 o 
   1  25   4      805.88      930.84    113.80 o 
   3  25   4      845.38      755.57    118.60 o 
   5  25   4      475.43      407.10    248.13 o 
  -4  26   4      110.94      327.20    152.82 o 
  -2  26   4      165.46      476.73    117.54 o 
   0  26   4      101.45      306.79    116.08 o 
   2  26   4      219.68      493.40    118.46 o 
   4  26   4      241.51       78.55    139.41 o 
  -1  27   4       62.12     -135.45    119.38 o 
   1  27   4      337.23      366.54    121.89 o 
 -15   1   5     1572.29     1373.24    140.48 o 
 -13   1   5      514.26      690.61    102.11 o 
 -11   1   5     7055.28     7284.45    333.59 o 
  -9   1   5    16443.59    16795.38    144.15 o 
  -7   1   5      658.19      694.94    111.71 o 
  -5   1   5     6696.60     6165.34    104.58 o 
  -3   1   5       28.02     -206.12    170.58 o 
  -1   1   5     7049.46     6318.50    217.27 o 
   1   1   5   175483.75   177845.00    522.45 o 
   3   1   5    24234.40    24783.03    363.18 o 
   5   1   5      109.95       85.56    138.09 o 
   7   1   5     1376.06     1404.44    101.51 o 
   9   1   5     1361.73     1380.40    104.35 o 
  11   1   5     6058.44     6208.99    132.11 o 
  13   1   5     3979.49     3507.92    149.63 o 
  15   1   5      102.71      305.01    155.97 o 
 -16   2   5      909.26      909.19    111.67 o 
 -14   2   5     2786.39     2799.57    110.91 o 
 -12   2   5     4344.30     4538.76    110.20 o 
 -10   2   5     9474.80     9158.90    325.82 o 
  -8   2   5     9456.59     9816.07    122.72 o 
  -6   2   5     7459.95     6774.32    171.28 o 
  -4   2   5     7547.19     7411.44    103.42 o 
   0   2   5    11570.38    11234.78    316.67 o 
   2   2   5    23255.35    22755.41    364.97 o 
   4   2   5      770.10     1196.53    152.49 o 
   6   2   5    15715.89    15986.30    122.99 o 
   8   2   5      507.21      516.62     98.63 o 
  10   2   5     5743.50     5616.49    109.69 o 
  12   2   5       21.04      144.40    142.79 o 
  14   2   5      109.32      275.75    152.04 o 
 -15   3   5     2992.21     2789.47    208.78 o 
 -13   3   5     2502.54     2551.68    109.34 o 
 -11   3   5     2281.29     2451.15    103.18 o 
  -9   3   5     3964.52     3777.40    124.12 o 
  -7   3   5     2343.18     1861.16    146.54 o 
  -5   3   5    25044.63    21312.85    143.17 o 
  -3   3   5    14908.03    14604.03    204.56 o 
  -1   3   5    13546.82    11201.38    323.95 o 
   1   3   5    14653.43    14511.92    445.64 o 
   3   3   5     5707.05     4353.56    191.39 o 
   5   3   5     1799.42     1524.44    129.99 o 
   7   3   5     3702.85     3655.05    103.67 o 
   9   3   5      505.12      601.21    100.05 o 
  11   3   5       28.85      117.59    145.42 o 
  13   3   5       79.55      190.41    150.82 o 
  15   3   5       73.53       64.49    213.34 o 
 -16   4   5     1610.85     1627.75    117.19 o 
 -14   4   5     2332.62     2228.41    130.26 o 
 -12   4   5     2059.86     2289.99    105.71 o 
 -10   4   5     3062.24     3055.26    222.94 o 
  -8   4   5       91.23     -133.25    127.94 o 
  -6   4   5    10398.52    10754.78    118.97 o 
  -4   4   5    29679.57    30316.38    223.28 o 
  -2   4   5    24072.07    21704.07    194.04 o 
   0   4   5     1798.17     1898.91    106.58 o 
   2   4   5      472.85      796.78    115.79 o 
   4   4   5     4307.64     5419.82    189.31 o 
   6   4   5    14406.08    13859.31    349.65 o 
   8   4   5     1927.90     1876.89    102.28 o 
  10   4   5      306.05      251.84    123.70 o 
  12   4   5       31.14      205.25    194.16 o 
  14   4   5        0.56      192.08    207.10 o 
 -15   5   5       59.06      232.68    107.31 o 
 -13   5   5       87.84      171.62    114.60 o 
 -11   5   5      166.31      236.92     99.13 o 
  -9   5   5     1027.35      882.50    154.63 o 
  -7   5   5     3965.24     3989.28    172.89 o 
  -5   5   5     5084.32     5186.14    154.40 o 
  -3   5   5     6865.15     7995.79    303.26 o 
  -1   5   5     1754.55     1643.90    106.21 o 
   1   5   5     2382.78     2978.41    118.90 o 
   3   5   5    13745.79    16302.00    208.03 o 
   5   5   5     1738.63     2024.77    169.95 o 
   7   5   5     7122.65     7862.64    124.23 o 
   9   5   5       11.09       53.00    145.75 o 
  11   5   5      891.51      766.28    150.45 o 
  13   5   5       26.89      -15.95    201.56 o 
  15   5   5      105.99      208.26    212.65 o 
 -16   6   5      669.72      820.89    234.72 o 
 -14   6   5     1074.17     1283.43    110.10 o 
 -12   6   5      306.48      376.98    125.09 o 
 -10   6   5     3787.56     3653.63    125.84 o 
  -8   6   5    11212.30    11253.62    190.23 o 
  -6   6   5    15959.04    15386.34    138.69 o 
  -4   6   5    19003.65    19783.93    207.80 o 
  -2   6   5     6827.14     6402.85    123.66 o 
   0   6   5    12085.39    12198.31    210.79 o 
   2   6   5    17249.27    17566.38    459.40 o 
   4   6   5    11397.65    12710.51    207.10 o 
   6   6   5    14581.18    16359.90    203.73 o 
   8   6   5     1379.30     1742.88    143.70 o 
  10   6   5     1621.55     1753.65    143.63 o 
  12   6   5       85.55      138.69    196.01 o 
  14   6   5      325.91      182.83    191.39 o 
 -15   7   5     2170.59     2272.16    133.93 o 
 -13   7   5     2322.81     2275.00    126.64 o 
 -11   7   5     6176.49     6070.08    108.43 o 
  -9   7   5     8119.88     8181.74    187.46 o 
  -7   7   5    22691.93    21585.60    342.21 o 
  -5   7   5    30101.60    27978.84    220.74 o 
  -3   7   5    18340.29    17750.52    153.48 o 
  -1   7   5     9353.27     7876.52    109.21 o 
   1   7   5     6622.68     6612.73    170.68 o 
   3   7   5    16508.35    16211.17    904.81 o 
   5   7   5    12837.63    12243.37    203.17 o 
   7   7   5     2263.44     2097.90    111.96 o 
   9   7   5      568.50      569.53    108.39 o 
  11   7   5     1248.07     1403.60    156.06 o 
  13   7   5     1393.26     1230.60    205.02 o 
 -14   8   5     1285.74     1566.16    296.56 o 
 -12   8   5     3936.04     3763.22    142.30 o 
 -10   8   5     7415.91     6913.56    125.19 o 
  -8   8   5     6151.67     6525.38    181.45 o 
  -6   8   5    22793.87    20589.23    191.39 o 
  -4   8   5     5037.65     4831.02    123.31 o 
  -2   8   5    27864.80    26149.64    509.44 o 
   0   8   5     5876.77     5740.45    130.97 o 
   2   8   5    17319.82    16626.90    308.40 o 
   4   8   5     8696.18     8421.20    176.59 o 
   6   8   5     5061.74     4934.55    248.48 o 
   8   8   5      728.51      773.68    110.58 o 
  10   8   5     2561.42     2473.37    151.14 o 
  12   8   5     2200.66     1920.33    184.68 o 
  14   8   5     1035.76     1083.59    211.50 o 
 -15   9   5       12.26       20.32    189.31 o 
 -13   9   5       56.75       81.93    104.19 o 
 -11   9   5      401.19      403.86    177.17 o 
  -9   9   5      937.96      975.27    183.64 o 
  -5   9   5     3529.57     3202.81    117.18 o 
  -3   9   5     8114.67     7814.09    127.81 o 
  -1   9   5     1724.80     1745.07     95.18 o 
   1   9   5     6187.80     5806.20    128.93 o 
   3   9   5     3728.93     3435.47    150.01 o 
   5   9   5      587.78      656.68    168.27 o 
   7   9   5      561.21      697.20    101.55 o 
   9   9   5     1210.29     1163.62    148.89 o 
  11   9   5      455.52      482.16    177.98 o 
  13   9   5      304.07      317.13    187.92 o 
 -14  10   5      403.90      682.10    150.42 o 
 -12  10   5      621.12      701.96    166.54 o 
 -10  10   5      638.47      492.63    220.74 o 
  -8  10   5      150.21      236.92    168.27 o 
  -6  10   5        8.78       42.72    117.01 o 
  -4  10   5     2566.45     2426.66    116.75 o 
  -2  10   5     1961.67     2050.01    116.59 o 
   0  10   5     4603.68     4699.88    104.53 o 
   2  10   5     3203.00     3421.15    127.78 o 
   4  10   5      798.26      966.41    145.62 o 
   6  10   5      568.41      803.91    167.12 o 
   8  10   5        3.38      124.82    148.89 o 
  10  10   5       51.63       73.96    133.24 o 
  12  10   5      496.61      988.83    184.45 o 
  14  10   5      425.52      383.46    195.08 o 
 -15  11   5     1160.25     1173.94    125.84 o 
 -13  11   5     1769.43     1740.79    190.29 o 
 -11  11   5     2099.75     2375.49    136.87 o 
  -9  11   5      161.03       62.03    120.60 o 
  -7  11   5     7796.17     7096.99    189.54 o 
  -5  11   5     9322.17     8520.93    128.69 o 
  -3  11   5     3971.93     3970.47    118.39 o 
  -1  11   5      128.50      145.66     91.54 o 
   1  11   5       27.51       11.45    109.08 o 
   3  11   5     5645.10     5443.50    137.52 o 
   5  11   5     8986.40     8857.99    216.22 o 
   7  11   5     1172.78     1157.46    155.36 o 
   9  11   5      141.86      137.48    153.22 o 
  11  11   5       12.26      266.49    154.54 o 
  13  11   5       39.61      358.27    162.72 o 
 -14  12   5     1468.75     1479.33    109.79 o 
 -12  12   5     2258.71     2214.10    174.61 o 
 -10  12   5     3196.96     3154.90    107.55 o 
  -8  12   5     2194.50     2406.56    124.78 o 
  -6  12   5    17747.29    16790.71    533.25 o 
  -4  12   5     7336.51     7090.03    125.80 o 
  -2  12   5     9787.07     9015.74    156.24 o 
   0  12   5     6059.12     5767.75    119.50 o 
   2  12   5     6224.58     5943.59    148.46 o 
   4  12   5     9848.63    10385.09    428.42 o 
   6  12   5     4506.20     4928.70    162.00 o 
   8  12   5      721.71      815.35    156.38 o 
  10  12   5       15.83      195.78    176.13 o 
  12  12   5       78.97      200.95    161.63 o 
 -13  13   5      452.33      398.63     96.31 o 
 -11  13   5     6024.21     5393.99    212.68 o 
  -9  13   5     7427.08     6717.75    195.52 o 
  -7  13   5    11801.55    11576.92    392.60 o 
  -5  13   5     7863.60     7352.40    129.58 o 
  -3  13   5     4597.98     4293.01    107.84 o 
  -1  13   5     5171.33     5260.67     94.30 o 
   1  13   5    17802.62    17546.11    270.52 o 
   3  13   5     2946.27     3256.43    145.54 o 
   5  13   5     3882.13     4092.68    160.23 o 
   7  13   5     1416.92     1562.29    177.52 o 
   9  13   5       93.89      134.29    178.21 o 
  11  13   5      483.57      555.43    183.76 o 
  13  13   5      158.23       52.83    168.38 o 
 -14  14   5       32.80      173.74    113.09 o 
 -12  14   5      157.45      230.15    106.59 o 
 -10  14   5     5742.64     5341.79    111.80 o 
  -8  14   5     1748.18     1786.70    164.92 o 
  -6  14   5     1521.46     1620.78    127.39 o 
  -4  14   5        4.82      263.97     98.69 o 
  -2  14   5      228.87      345.49     85.66 o 
   0  14   5     3780.78     3939.67    104.63 o 
   2  14   5     2312.59     2520.19    122.99 o 
   4  14   5      685.33      922.14    139.37 o 
   6  14   5     2667.62     2795.02    161.27 o 
   8  14   5      202.48      357.58    185.61 o 
  10  14   5       28.63      201.56    180.75 o 
  12  14   5       64.89      179.60    189.77 o 
 -13  15   5      395.30      466.29     97.51 o 
 -11  15   5      193.88      326.24     93.95 o 
  -9  15   5        6.95       61.95    129.14 o 
  -7  15   5     1515.31     1366.07    128.13 o 
  -5  15   5     9575.42     9442.41    138.59 o 
  -3  15   5     9723.60    10183.37    140.23 o 
  -1  15   5      162.02      300.22     90.23 o 
   1  15   5     1228.53     1265.72     94.81 o 
   3  15   5      416.64      586.33    124.47 o 
   5  15   5      246.30      644.03    141.25 o 
   7  15   5     6285.58     6380.91    174.74 o 
   9  15   5     1305.77     1162.65    186.07 o 
  11  15   5        1.02      302.80    187.46 o 
 -12  16   5     1808.70     1632.61     98.85 o 
 -10  16   5     4335.95     4013.78    117.50 o 
  -8  16   5      851.92     1089.77    126.35 o 
  -6  16   5     1975.97     1896.21    127.45 o 
  -4  16   5     6459.65     6481.36    235.42 o 
  -2  16   5    10125.24     9847.63    172.52 o 
   0  16   5     4442.65     4474.45     97.95 o 
   2  16   5       63.54      294.20     93.95 o 
   4  16   5     2634.26     2663.66    140.14 o 
   6  16   5       11.49      135.68    160.18 o 
   8  16   5     2825.01     2878.41    169.43 o 
  10  16   5      345.98      395.95    167.35 o 
  12  16   5      404.21      384.39    194.62 o 
 -11  17   5     3514.07     3355.59     96.38 o 
  -9  17   5     3420.27     3139.77    135.33 o 
  -7  17   5     2765.47     2684.53    131.19 o 
  -5  17   5       38.02      169.68    124.10 o 
  -3  17   5     2728.53     2741.35    107.82 o 
  -1  17   5     9062.05     8896.60    262.56 o 
   1  17   5     4258.96     4217.71    116.97 o 
   3  17   5      415.73      344.27     98.71 o 
   5  17   5      324.25      333.08    157.64 o 
   7  17   5       12.05      -60.56    162.26 o 
   9  17   5     1073.24     1032.51    187.46 o 
  11  17   5     1205.61     1008.47    193.47 o 
 -12  18   5      433.03      682.43    117.52 o 
 -10  18   5     1775.12     1722.68    113.33 o 
  -8  18   5       58.58       55.75    130.15 o 
  -6  18   5     1724.47     1882.83    129.49 o 
  -4  18   5     4853.13     4707.83    138.14 o 
  -2  18   5     3718.07     3525.21    110.17 o 
   0  18   5     4592.25     4550.43    108.77 o 
   2  18   5      889.12     1013.98    100.48 o 
   4  18   5      161.96      351.36    201.56 o 
   6  18   5     3778.51     3682.33    186.53 o 
   8  18   5     2514.06     2516.21    173.36 o 
  10  18   5      495.65      361.51    195.08 o 
 -11  19   5        1.59      323.15     95.30 o 
  -9  19   5      334.07      378.29    132.18 o 
  -7  19   5      226.41      291.63    130.57 o 
  -5  19   5     2551.77     2401.54    132.45 o 
  -3  19   5     1222.82     1392.83    255.76 o 
  -1  19   5       38.75      249.02    109.44 o 
   1  19   5     1214.03     1183.66    107.25 o 
   3  19   5      111.97      198.32    106.51 o 
   5  19   5      257.03      335.76    121.55 o 
   7  19   5      748.15      937.23    122.99 o 
   9  19   5       53.44       42.76    190.92 o 
 -10  20   5     1792.40     1645.76    147.36 o 
  -8  20   5     1425.89     1540.71    136.29 o 
  -6  20   5       31.77      152.10    130.73 o 
  -4  20   5      105.70      375.87    137.81 o 
  -2  20   5     1622.81     1726.59    111.19 o 
   0  20   5     2540.85     2191.64    107.49 o 
   2  20   5     3229.69     3103.45    128.54 o 
   4  20   5      312.45      386.05    178.44 o 
   6  20   5      239.35      265.68    123.98 o 
   8  20   5      119.52      -34.49    154.63 o 
  10  20   5      109.74      473.60    142.96 o 
  -9  21   5     3180.91     3124.69    142.67 o 
  -7  21   5     1066.24     1030.61    135.58 o 
  -5  21   5      837.36      846.15    133.91 o 
  -3  21   5     1342.05     1356.75    187.80 o 
  -1  21   5     1859.99     1857.77    109.90 o 
   1  21   5     6690.67     6309.38    115.43 o 
   3  21   5     3854.06     3415.18    119.84 o 
   5  21   5     1870.82     1783.97    126.23 o 
   7  21   5      870.36      722.97    128.18 o 
   9  21   5      431.37      135.75    131.19 o 
  -8  22   5     1043.24      968.83    145.73 o 
  -6  22   5     2059.43     2314.20    195.78 o 
  -4  22   5     2711.23     2709.55    136.93 o 
  -2  22   5     1292.54     1311.26    117.35 o 
   0  22   5      438.40      452.76    112.05 o 
   2  22   5     1358.66     1346.49    114.46 o 
   4  22   5     1985.13     1778.86    134.84 o 
   6  22   5     1487.40     1564.37    214.85 o 
   8  22   5      394.16      474.20    121.87 o 
  -7  23   5      472.38      640.07    138.92 o 
  -5  23   5      865.88      814.08    211.03 o 
  -3  23   5     1281.26     1361.98    143.31 o 
  -1  23   5      613.00      716.87    111.17 o 
   1  23   5      700.60      852.86    110.05 o 
   3  23   5      813.06      872.64    118.30 o 
   5  23   5      765.07     1093.73    154.17 o 
   7  23   5      179.58      569.26    123.97 o 
  -6  24   5       38.77      143.44    138.43 o 
  -4  24   5       17.65       56.44    143.07 o 
  -2  24   5        1.44       -8.15    113.60 o 
   0  24   5       57.24       77.73    112.73 o 
   2  24   5      228.90      477.82    158.22 o 
   4  24   5        0.85      312.31    129.35 o 
   6  24   5        9.76      177.30    130.99 o 
  -5  25   5      594.84      759.79    146.52 o 
  -3  25   5      327.08      196.29    143.31 o 
  -1  25   5       28.61      224.71    108.96 o 
   1  25   5       62.21       59.75    111.97 o 
   3  25   5       15.52       -6.65    135.74 o 
   5  25   5      211.69      468.89    131.36 o 
  -4  26   5      576.47      652.63    146.85 o 
  -2  26   5      602.93      707.90    117.93 o 
   0  26   5      575.38      684.53    114.10 o 
   2  26   5      582.35      598.13    153.13 o 
 -16   0   6      209.03      562.60    202.25 o 
 -14   0   6     1285.21     1421.29    192.08 o 
 -12   0   6      417.74      823.33    184.22 o 
 -10   0   6    11360.79    11209.01    178.67 o 
  -8   0   6    12038.61    12346.69    186.30 o 
  -6   0   6      118.86      -10.86    157.87 o 
  -4   0   6      592.35      497.42    157.64 o 
  -2   0   6    35006.84    31992.16    269.51 o 
   0   0   6     6098.89     6858.68    218.89 o 
   2   0   6    28015.95    29076.96   1055.28 o 
   4   0   6     1784.22     1576.39    207.33 o 
   6   0   6      775.12      755.22    143.15 o 
   8   0   6     2633.43     2603.84    154.91 o 
  10   0   6     4574.88     4609.77    162.61 o 
  12   0   6      328.13      428.77    232.30 o 
  14   0   6       64.69      226.06    224.44 o 
 -15   1   6       32.64     -144.79    130.83 o 
 -13   1   6     1982.31     2085.50    113.40 o 
 -11   1   6     3614.05     3496.50    106.41 o 
  -9   1   6    13478.32    14298.47    140.14 o 
  -7   1   6     1748.83     1572.79    114.08 o 
  -5   1   6     4573.40     3856.67    111.82 o 
  -3   1   6       70.64      144.46    111.63 o 
  -1   1   6    14611.74    14310.71    225.83 o 
   1   1   6     1578.79     1034.63    155.91 o 
   3   1   6       56.86      134.38    117.51 o 
   5   1   6      708.54      783.46    122.82 o 
   7   1   6      889.22      813.63    104.01 o 
   9   1   6     2376.47     2308.32    108.79 o 
  11   1   6       67.21       20.08    122.93 o 
  13   1   6      515.35      436.52    156.82 o 
  15   1   6      208.84      255.68    164.67 o 
 -16   2   6        9.05     -132.76    133.10 o 
 -14   2   6       71.13      230.36    108.89 o 
 -12   2   6      114.51      101.50     96.82 o 
 -10   2   6      958.10      998.99     96.61 o 
  -8   2   6      367.16      401.02    107.11 o 
  -6   2   6     6292.67     6572.30    122.34 o 
  -4   2   6     1135.17     1050.36     91.41 o 
  -2   2   6     9525.91     9144.22    202.02 o 
   0   2   6     1956.04     2051.59    139.36 o 
   2   2   6     4486.86     5059.73    160.97 o 
   4   2   6     1477.47     1590.79    128.82 o 
   6   2   6      652.75      691.97    105.67 o 
   8   2   6       65.18      117.56    102.65 o 
  10   2   6      822.22      869.78    124.13 o 
  12   2   6       58.57      110.10    152.25 o 
  14   2   6      630.27      530.57    201.56 o 
 -15   3   6        2.14      334.86    134.74 o 
 -13   3   6      162.75      271.15     98.54 o 
 -11   3   6     2867.37     2677.29    103.47 o 
  -9   3   6     7946.37     8271.31    124.07 o 
  -7   3   6      214.70      247.39    105.40 o 
  -5   3   6      981.24      942.46    107.54 o 
  -3   3   6     8331.82     9108.34    288.58 o 
  -1   3   6     4204.65     4308.21    127.56 o 
   1   3   6     1965.81     2120.29    149.46 o 
   3   3   6      238.45      452.49    156.29 o 
   5   3   6       30.25      118.83    104.33 o 
   7   3   6      610.76      649.19    106.79 o 
   9   3   6        0.05      235.68    102.58 o 
  11   3   6       61.61       62.33    156.91 o 
  13   3   6       82.79      239.35    159.44 o 
  15   3   6        7.41      253.79    215.89 o 
 -16   4   6      921.48     1162.03    246.33 o 
 -14   4   6      746.63      556.63    204.91 o 
 -12   4   6     1479.18     1670.59    156.72 o 
 -10   4   6     2887.92     2962.87    113.10 o 
  -8   4   6     6212.19     6268.56    175.44 o 
  -6   4   6     8570.33     8144.90    125.51 o 
  -4   4   6     1335.60     1123.35    158.56 o 
  -2   4   6     8748.57     7780.30    133.90 o 
   0   4   6     3866.33     4335.27    140.86 o 
   2   4   6     1433.34     1304.79    106.67 o 
   4   4   6      213.02      316.20    175.21 o 
   6   4   6       27.91       71.87    134.69 o 
   8   4   6      973.39      992.66    105.41 o 
  10   4   6      160.80      306.29    127.40 o 
  12   4   6      158.46      311.81    195.08 o 
  14   4   6       14.95       18.03    208.49 o 
 -15   5   6     1460.60     1427.39    109.97 o 
 -13   5   6     3032.31     3148.91    102.64 o 
 -11   5   6     1244.29     1069.00    101.59 o 
  -9   5   6     5911.35     5961.79    120.73 o 
  -7   5   6     2960.00     2595.03    165.50 o 
  -5   5   6    21158.83    20264.70    207.57 o 
  -3   5   6     6917.09     6895.54    275.52 o 
  -1   5   6     5081.00     4943.04    110.41 o 
   1   5   6     2493.46     2700.20    167.81 o 
   3   5   6    11575.52    11958.75    373.76 o 
   5   5   6     1598.36     1996.57    116.70 o 
   7   5   6     1522.05     1598.35    120.01 o 
   9   5   6       34.82      180.53    141.86 o 
  11   5   6      473.69      455.42    154.87 o 
  13   5   6       28.00      307.88    186.99 o 
 -14   6   6     2427.80     2633.03    112.92 o 
 -12   6   6      872.68     1078.66    104.35 o 
 -10   6   6      163.44      185.83    161.34 o 
  -8   6   6       69.19      -12.46    109.88 o 
  -4   6   6     4839.62     5313.27    172.89 o 
  -2   6   6    18340.59    15805.14    141.72 o 
   0   6   6      154.24      187.01     93.78 o 
   2   6   6     9223.08    10259.71    186.30 o 
   4   6   6     4420.94     5133.21    175.21 o 
   6   6   6      528.47      508.82    121.36 o 
   8   6   6        3.54      -63.75    156.64 o 
  10   6   6      403.78      533.98    143.49 o 
  12   6   6        7.14      393.40    197.86 o 
  14   6   6       27.71      188.38    211.03 o 
 -15   7   6      155.71      -29.76    113.70 o 
 -13   7   6      481.50      459.98    108.84 o 
 -11   7   6      173.69      333.49    171.19 o 
  -9   7   6      344.46      377.09    112.78 o 
  -7   7   6       74.08      189.77    163.42 o 
  -5   7   6      253.24      120.89    160.18 o 
  -3   7   6      557.11      609.64    117.11 o 
  -1   7   6      510.67      525.42    120.66 o 
   1   7   6     1961.87     1818.14    139.46 o 
   3   7   6       41.63      248.33    135.10 o 
   5   7   6        0.03      -45.54    161.80 o 
   7   7   6       12.81       36.16    114.33 o 
   9   7   6     1018.19     1011.08    113.75 o 
  11   7   6       73.68      179.22    158.41 o 
  13   7   6        2.45       17.10    186.53 o 
 -14   8   6      392.82      375.43    111.23 o 
 -12   8   6     1708.10     1719.97    168.46 o 
 -10   8   6      824.98      848.44    116.65 o 
  -8   8   6     1576.47     1497.38    114.43 o 
  -6   8   6      893.61      870.02    163.42 o 
  -4   8   6     4061.14     4225.19    123.31 o 
  -2   8   6      533.63      791.15    121.12 o 
   0   8   6     1117.41     1576.76    191.39 o 
   2   8   6      905.82      822.37    107.28 o 
   4   8   6       20.24       89.24    114.49 o 
   6   8   6      503.96      672.79    116.04 o 
   8   8   6       12.62     -142.85    184.68 o 
  10   8   6      191.48      244.91    163.75 o 
  12   8   6      128.36      183.99    201.56 o 
 -15   9   6      685.90      921.20    126.36 o 
 -13   9   6     2210.36     2322.00    110.77 o 
 -11   9   6     2128.64     1928.95    130.23 o 
  -9   9   6     1912.75     1784.67    116.96 o 
  -7   9   6     3459.44     3171.04    170.81 o 
  -5   9   6     1449.50     1227.76    115.06 o 
  -3   9   6     2086.52     1800.01    114.02 o 
  -1   9   6     6145.04     5838.18    101.08 o 
   1   9   6       19.76      105.43    118.63 o 
   3   9   6    10270.33    10902.98    185.14 o 
   5   9   6      116.65      130.36    163.88 o 
   7   9   6      249.65      251.52    117.27 o 
   9   9   6        0.08     -174.02    172.10 o 
  11   9   6       14.79      120.89    196.93 o 
  13   9   6       21.81      115.57    190.92 o 
 -14  10   6     1519.12     1617.84    113.40 o 
 -12  10   6     3170.40     2968.43    146.15 o 
 -10  10   6     1940.33     2014.59    122.62 o 
  -8  10   6     4687.10     4773.09    125.52 o 
  -6  10   6     6047.72     5582.71    229.76 o 
  -4  10   6     2363.04     2451.13    115.74 o 
  -2  10   6    11252.15    10855.28    291.82 o 
   0  10   6      117.53      141.04     85.27 o 
   2  10   6      528.58      477.20    127.03 o 
   4  10   6      636.61      786.35    165.04 o 
   6  10   6       31.95       61.25    165.96 o 
   8  10   6       13.85      -67.49    165.96 o 
  10  10   6      226.63      378.52    161.44 o 
  12  10   6      547.98      408.22    176.66 o 
  14  10   6      128.73       40.68    196.24 o 
 -13  11   6     1281.91     1165.08    120.92 o 
 -11  11   6     1760.55     1586.13    131.08 o 
  -9  11   6      719.03      906.84    123.88 o 
  -7  11   6     3577.77     3387.75    140.64 o 
  -5  11   6     1190.22     1077.88     96.48 o 
  -3  11   6     2123.41     2040.61     96.30 o 
  -1  11   6     4073.25     4126.16     97.20 o 
   1  11   6        4.02      -15.49    112.70 o 
   3  11   6      243.72      148.99    150.58 o 
   5  11   6       79.43      345.10    167.58 o 
   7  11   6      235.98      508.98    168.73 o 
   9  11   6       74.30        3.47    172.43 o 
  11  11   6      176.54      268.82    181.45 o 
  13  11   6      606.45      582.47    170.93 o 
 -14  12   6       34.28      -24.69    113.78 o 
 -12  12   6       50.22      283.37    103.77 o 
 -10  12   6      466.63      597.28    120.49 o 
  -8  12   6      197.81      254.67    195.20 o 
  -6  12   6      998.28     1015.17    123.72 o 
  -4  12   6        0.68      114.05     96.98 o 
  -2  12   6      137.41      211.60    100.18 o 
   0  12   6      326.56      359.54     87.29 o 
   2  12   6     1572.95     1585.78    116.40 o 
   4  12   6      257.12      248.71    150.70 o 
   6  12   6      579.63      324.06    170.58 o 
   8  12   6      101.56      147.24    172.89 o 
  10  12   6       93.49      168.27    180.06 o 
  12  12   6       14.20      416.29    186.53 o 
 -13  13   6      110.14      102.73     93.13 o 
 -11  13   6       81.79      210.76    105.92 o 
  -9  13   6      166.40      133.93    125.93 o 
  -7  13   6     2157.55     2090.46    128.14 o 
  -5  13   6     1258.17     1363.55    124.01 o 
  -3  13   6     2415.67     2327.60    113.10 o 
  -1  13   6     2756.34     2666.62     91.75 o 
   1  13   6     1214.17     1188.93    117.38 o 
   3  13   6      774.21      691.42    146.27 o 
   5  13   6      602.89      881.81    172.66 o 
   7  13   6      110.96       73.97    174.05 o 
   9  13   6        6.97      -88.99    178.44 o 
  11  13   6        1.26      215.89    185.14 o 
  13  13   6       42.54      208.49    192.77 o 
 -12  14   6      118.51       54.49    128.96 o 
 -10  14   6      136.19      207.13    182.72 o 
  -8  14   6     2759.92     2722.40    158.22 o 
  -6  14   6     3581.30     3623.07    127.81 o 
  -4  14   6     6719.77     6897.69    137.65 o 
  -2  14   6     4867.20     4522.68    180.19 o 
   0  14   6      602.23      605.47     92.04 o 
   2  14   6     3177.28     3205.49    130.59 o 
   4  14   6     4540.76     5023.33    387.05 o 
   6  14   6     1623.13     1681.33    178.44 o 
   8  14   6     1027.59      895.91    182.14 o 
  10  14   6       40.54      389.47    182.83 o 
  12  14   6      275.62      358.04    193.47 o 
 -13  15   6      793.49      797.51     96.20 o 
 -11  15   6       89.91      420.97    108.40 o 
  -9  15   6      785.90      918.56    163.88 o 
  -7  15   6     2357.70     2415.67    127.88 o 
  -5  15   6      406.40      370.35    125.76 o 
  -3  15   6     4076.76     4018.08    111.05 o 
  -1  15   6     3265.37     3433.55     90.68 o 
   1  15   6      606.37      771.15     93.63 o 
   3  15   6     9079.25     9456.70    533.20 o 
   5  15   6      588.55      473.49    160.59 o 
   7  15   6      278.71      383.93    183.06 o 
   9  15   6       18.21     -154.63    182.83 o 
  11  15   6       20.67      -69.34    189.31 o 
 -12  16   6      134.66       56.37    100.88 o 
 -10  16   6       65.20      -32.55    113.77 o 
  -8  16   6     1997.71     2091.48    202.13 o 
  -6  16   6     3518.76     3496.18    130.18 o 
  -4  16   6        6.20      123.11    101.86 o 
  -2  16   6       56.90      167.17     90.28 o 
   0  16   6      261.92      261.41     90.06 o 
   2  16   6      180.98      368.04    100.54 o 
   4  16   6     3552.65     3734.64    285.11 o 
   6  16   6      759.69      603.74    161.80 o 
   8  16   6     2146.37     1905.31    187.69 o 
  10  16   6       13.87      175.67    188.15 o 
  12  16   6       63.55      130.60    175.44 o 
 -11  17   6       10.04      239.95    111.10 o 
  -9  17   6      358.62      331.23    186.07 o 
  -7  17   6      552.62      645.98    129.44 o 
  -5  17   6        1.58      -33.17    125.51 o 
  -3  17   6      687.04      313.06    147.35 o 
  -1  17   6      461.79      539.05     92.21 o 
   1  17   6     2173.02     2295.16    107.62 o 
   3  17   6       58.73       97.61    100.91 o 
   5  17   6      236.34      301.85    155.04 o 
   7  17   6        2.27     -128.75    182.60 o 
   9  17   6       64.44        6.47    187.92 o 
  11  17   6       24.68     -111.64    174.74 o 
 -12  18   6      593.70      538.84    116.44 o 
 -10  18   6      544.85      680.70    116.05 o 
  -8  18   6       30.29      -72.12    164.80 o 
  -6  18   6      164.61      174.53    126.47 o 
  -4  18   6       88.15      400.56    165.73 o 
  -2  18   6      100.76      136.64    102.20 o 
   0  18   6     3108.45     2998.52     95.72 o 
   2  18   6     1217.62     1205.28    101.37 o 
   4  18   6      276.03      367.66    108.56 o 
   6  18   6       21.94      128.02    163.22 o 
   8  18   6      110.15      354.80    188.61 o 
  10  18   6       12.72      261.88    172.66 o 
 -11  19   6     1125.50     1155.36     99.88 o 
  -9  19   6     1820.14     1988.89    195.08 o 
  -7  19   6      673.74     1190.25    408.31 o 
  -5  19   6      538.60      757.39    144.46 o 
  -3  19   6     1355.47     1421.61    136.97 o 
  -1  19   6     1734.08     1860.12    105.16 o 
   1  19   6     1585.85     1623.46    111.71 o 
   3  19   6      266.00      474.80    108.66 o 
   5  19   6       65.53      363.13    128.79 o 
   7  19   6        0.19      261.42    166.88 o 
   9  19   6       17.55     -139.38    191.85 o 
 -10  20   6     1080.91     1010.42    133.67 o 
  -8  20   6     1033.88      908.39    188.38 o 
  -6  20   6      925.75      855.44    137.97 o 
  -4  20   6     2409.19     2182.14    141.11 o 
  -2  20   6      388.70      321.45    120.66 o 
   0  20   6      647.36      748.30    103.08 o 
   2  20   6      253.92      426.80    108.85 o 
   4  20   6        1.63       84.41    113.67 o 
   6  20   6        3.72      290.89    124.04 o 
   8  20   6       86.73      173.67    128.79 o 
  -9  21   6      193.58      131.09    325.79 o 
  -7  21   6       93.05       32.36    189.07 o 
  -5  21   6      246.06      232.56    139.76 o 
  -3  21   6      266.84      421.31    157.99 o 
  -1  21   6      668.14      663.73    107.33 o 
   1  21   6       76.80      283.93    106.67 o 
   3  21   6        0.66      142.58    118.20 o 
   5  21   6      116.56      102.83    132.88 o 
   7  21   6      164.91      160.88    126.80 o 
   9  21   6       73.80      118.07    131.53 o 
  -8  22   6      234.73      254.79    252.41 o 
  -6  22   6       86.90      263.73    190.69 o 
  -4  22   6       18.07      251.43    170.58 o 
  -2  22   6      502.81      462.29    111.14 o 
   0  22   6       80.87      376.51    103.65 o 
   2  22   6       85.12       40.02    110.84 o 
   4  22   6       12.58      162.71    134.35 o 
   6  22   6        2.07      -21.08    129.00 o 
   8  22   6        0.40      317.99    139.58 o 
  -7  23   6      508.04      610.41    186.42 o 
  -5  23   6     1010.09      851.99    196.70 o 
  -3  23   6      114.64       54.78    208.03 o 
  -1  23   6        8.63       52.56    138.11 o 
   1  23   6      193.19      246.72    116.46 o 
   3  23   6       23.21      238.55    134.92 o 
   5  23   6      228.97      353.73    129.45 o 
   7  23   6       11.65      117.86    131.41 o 
  -6  24   6      509.19      659.66    166.77 o 
  -4  24   6      531.25      555.43    192.54 o 
  -2  24   6      104.48      155.41    141.65 o 
   0  24   6      284.25      385.17    176.48 o 
   2  24   6      118.57      130.37    137.94 o 
   4  24   6      139.89      193.13    138.68 o 
   6  24   6      186.44      167.50    251.37 o 
  -5  25   6      627.32      639.83    147.56 o 
  -3  25   6      280.14      223.51    212.42 o 
  -1  25   6      241.27      207.01    116.01 o 
   1  25   6      150.55       93.26    112.46 o 
   3  25   6       28.58      182.24    223.98 o 
  -2  26   6       49.02       72.55    234.26 o 
   0  26   6       25.73      104.56    120.30 o 
   2  26   6        8.38        9.23    123.71 o 
 -15   1   7      264.58      460.79    285.81 o 
 -13   1   7       69.93      150.87    131.97 o 
 -11   1   7      926.91      969.55    120.02 o 
  -9   1   7      335.01      546.71    120.21 o 
  -7   1   7      129.22      162.43    106.18 o 
  -5   1   7    10834.18    11160.05    128.34 o 
  -3   1   7     3669.08     3468.57    137.41 o 
  -1   1   7     1610.84     1619.61    178.90 o 
   1   1   7     5144.99     5677.07    149.60 o 
   3   1   7     1988.79     1929.39    157.08 o 
   5   1   7     1444.93     1292.85    105.67 o 
   7   1   7     5288.37     5316.11    120.16 o 
   9   1   7     4415.35     4466.19    119.46 o 
  11   1   7     2765.14     2766.64    166.21 o 
  13   1   7      243.09       67.57    169.82 o 
 -14   2   7      366.84      501.58    127.23 o 
 -12   2   7     1998.01     1840.66    105.50 o 
 -10   2   7     7004.13     6971.96    144.54 o 
  -8   2   7      985.45     1074.08    109.85 o 
  -6   2   7     3261.22     3569.14    118.33 o 
  -4   2   7     4670.83     4495.65    120.70 o 
  -2   2   7      191.77      213.58    175.44 o 
   0   2   7     5638.33     6123.12    142.32 o 
   2   2   7      546.25      361.94    143.66 o 
   4   2   7      942.94      778.76    118.66 o 
   6   2   7     5071.04     4989.65    115.73 o 
   8   2   7     7192.16     6743.90    120.27 o 
  10   2   7     7526.04     7602.72    176.85 o 
  12   2   7     1149.44     1054.39    159.38 o 
  14   2   7     2130.99     1916.73    171.25 o 
 -15   3   7      760.89      508.73    132.44 o 
 -13   3   7      643.34      655.46    102.41 o 
 -11   3   7     1699.18     1698.45    192.64 o 
  -9   3   7      905.11      781.00    119.72 o 
  -7   3   7      147.38      105.05    105.90 o 
  -5   3   7    10175.12    11377.61    132.14 o 
  -3   3   7     5957.65     6070.95    176.82 o 
  -1   3   7      144.70       22.97    118.81 o 
   1   3   7       25.32       16.62    117.75 o 
   3   3   7    10357.23    10322.57    177.43 o 
   5   3   7      269.76      310.46    122.17 o 
   7   3   7     4091.41     4078.80    112.92 o 
   9   3   7     7362.28     7144.92    260.06 o 
  11   3   7      439.25      588.04    152.31 o 
  13   3   7     1151.28     1262.27    167.49 o 
 -14   4   7      391.12      514.73    105.73 o 
 -12   4   7      424.93      399.63     96.68 o 
 -10   4   7     1305.85     1539.44    124.18 o 
  -8   4   7      719.80      896.98    117.43 o 
  -6   4   7        3.08      -24.32    107.94 o 
  -4   4   7      708.26      539.72    160.41 o 
  -2   4   7      316.36      496.96    116.37 o 
   0   4   7      887.08      979.84    124.51 o 
   2   4   7       26.62       11.04    137.02 o 
   4   4   7     1258.34     1333.35    127.16 o 
   6   4   7     3839.85     4026.48    126.28 o 
   8   4   7       94.35      156.85    109.78 o 
  10   4   7      955.17      923.04    133.53 o 
  12   4   7       49.15      386.01    215.66 o 
  14   4   7      834.27     1098.16    214.27 o 
 -15   5   7        9.85      160.85    170.19 o 
 -13   5   7        1.49       -4.93    124.03 o 
 -11   5   7      614.08      599.96     93.82 o 
  -9   5   7        0.02      -32.46    118.82 o 
  -7   5   7       41.92      148.61    101.08 o 
  -5   5   7     2503.49     2382.15    168.50 o 
  -3   5   7       50.53       47.78     90.04 o 
  -1   5   7      251.53      191.11    118.05 o 
   1   5   7     2013.20     2291.78    142.22 o 
   3   5   7      506.54      735.73    166.88 o 
   5   5   7     1925.75     2199.34    129.52 o 
   7   5   7       50.70      135.33    132.46 o 
   9   5   7        1.59       49.79    166.02 o 
  11   5   7      711.93      639.11    198.09 o 
  13   5   7       14.25       -8.09    222.59 o 
 -14   6   7      208.24      271.42    174.41 o 
 -12   6   7      137.41      218.78    104.19 o 
 -10   6   7        4.84      166.75    115.74 o 
  -8   6   7      268.37      269.15    117.02 o 
  -6   6   7     2362.52     2270.74    168.50 o 
  -4   6   7      855.01     1075.97    161.11 o 
  -2   6   7      677.99      680.10    120.59 o 
   0   6   7     5296.51     5082.03    102.69 o 
   2   6   7     2844.85     3379.07    170.58 o 
   4   6   7      843.57      799.49    116.21 o 
   6   6   7     1024.38     1119.52    141.57 o 
   8   6   7      304.31      151.89    126.49 o 
  10   6   7     1292.71     1153.63    193.70 o 
  12   6   7     1569.87     1325.37    205.25 o 
  14   6   7      330.70      424.15    214.50 o 
 -15   7   7      686.40     1090.29    196.70 o 
 -13   7   7     1351.40     1216.53    104.95 o 
 -11   7   7       77.13      257.21    102.07 o 
  -9   7   7     1220.54     1277.58    115.15 o 
  -7   7   7       44.82       57.93    108.66 o 
  -5   7   7     1898.62     2024.94    157.41 o 
  -3   7   7       61.25       79.02    101.12 o 
  -1   7   7      148.95       39.60    101.36 o 
   1   7   7     3754.17     4245.53    135.08 o 
   3   7   7     1874.73     2217.12    167.35 o 
   5   7   7     5326.13     5561.29    254.72 o 
   7   7   7     1147.29     1370.21    165.96 o 
   9   7   7     1984.29     1969.56    192.31 o 
  11   7   7     1644.54     1613.14    199.24 o 
  13   7   7     1280.36      972.18    195.78 o 
 -14   8   7      747.12      734.70    108.22 o 
 -12   8   7      958.76      967.39    106.06 o 
 -10   8   7      164.07      488.00    116.92 o 
  -8   8   7      555.15      390.53    119.70 o 
  -6   8   7       94.43      170.35    164.57 o 
  -4   8   7      582.14      701.30     95.06 o 
  -2   8   7        4.75       40.47    120.67 o 
   0   8   7      990.02      988.93     88.09 o 
   2   8   7     3029.54     3192.77    169.43 o 
   4   8   7     2511.85     2662.06    170.12 o 
   6   8   7     2514.25     2763.07    170.12 o 
   8   8   7      485.28      384.16    187.92 o 
  10   8   7     1719.65     1996.14    179.37 o 
  12   8   7      899.63      952.77    188.15 o 
 -15   9   7       24.13      158.81    170.47 o 
 -13   9   7      419.98      425.28    108.72 o 
 -11   9   7      576.00      777.54    214.96 o 
  -9   9   7        1.59       76.51    116.04 o 
  -7   9   7       41.29      102.63    168.04 o 
  -5   9   7      822.83      886.23     94.96 o 
  -3   9   7       82.90       89.15     97.85 o 
  -1   9   7      316.49      330.20     84.66 o 
   1   9   7     1233.34     1398.00    117.51 o 
   3   9   7      203.95      346.94    164.80 o 
   5   9   7      493.55      424.61    168.96 o 
   7   9   7        9.43      263.73    167.81 o 
   9   9   7      514.19      714.23    192.08 o 
  11   9   7       10.70      -50.62    185.14 o 
  13   9   7      707.02      814.08    209.88 o 
 -14  10   7        8.92       78.74    104.30 o 
 -12  10   7      144.35      199.18    103.07 o 
 -10  10   7      915.95      878.41    157.75 o 
  -8  10   7        8.68     -128.57    122.50 o 
  -6  10   7     1221.22     1243.30    112.91 o 
  -4  10   7     2482.10     2538.13     96.69 o 
  -2  10   7      149.88      233.93     96.74 o 
   0  10   7     2457.24     2756.27    100.39 o 
   2  10   7      132.90       91.58    134.53 o 
   4  10   7     1228.42     1011.48    168.73 o 
   6  10   7       48.47      -40.22    167.12 o 
   8  10   7      745.64      520.30    173.13 o 
  10  10   7      700.93      346.48    199.01 o 
  12  10   7       70.15      342.09    185.61 o 
 -13  11   7      777.36      663.54    105.34 o 
 -11  11   7      343.17      561.41    135.10 o 
  -9  11   7      435.26      705.95    113.00 o 
  -7  11   7      241.83      250.76     90.96 o 
  -5  11   7     2862.48     2964.13    101.82 o 
  -3  11   7      311.51      224.45     99.61 o 
  -1  11   7       99.77      122.72     85.86 o 
   1  11   7      341.11      284.13    117.27 o 
   3  11   7      210.15      198.09    164.57 o 
   5  11   7     2281.91     2402.95    174.97 o 
   7  11   7      874.09     1023.50    172.66 o 
   9  11   7     2489.22     2068.95    183.76 o 
  11  11   7     1123.35     1317.51    186.30 o 
  13  11   7      202.44      527.70    192.54 o 
 -14  12   7      331.39      416.40    109.93 o 
 -12  12   7     1247.62     1099.75    209.53 o 
 -10  12   7      137.60      349.47    104.97 o 
  -8  12   7      313.62      327.43    123.32 o 
  -6  12   7        4.27       58.67    119.72 o 
  -4  12   7     1281.18     1348.72     95.80 o 
  -2  12   7      994.73     1131.96     99.33 o 
   0  12   7      347.84      407.63     89.14 o 
   2  12   7     1328.95     1222.50    131.30 o 
   4  12   7     2899.12     2911.24    176.82 o 
   6  12   7      520.63      620.15    172.43 o 
   8  12   7     1059.92     1219.04    159.26 o 
  10  12   7     1686.18     1583.56    187.69 o 
  12  12   7      386.66      329.61    191.15 o 
 -13  13   7      101.78      144.39     97.59 o 
 -11  13   7        6.24      350.17    207.68 o 
  -9  13   7      597.34      631.16    104.27 o 
  -7  13   7       42.38      207.81    124.12 o 
  -5  13   7      219.59      232.36    116.50 o 
  -3  13   7       97.92      168.41    103.26 o 
  -1  13   7     1080.76      983.89     88.85 o 
   1  13   7     2871.16     2749.97    123.11 o 
   3  13   7      254.02      348.29    157.23 o 
   5  13   7     3639.50     4228.75    162.96 o 
   7  13   7       35.49     -207.10    155.33 o 
   9  13   7     1265.70     1445.79    183.99 o 
  11  13   7     1222.47     1375.53    189.07 o 
 -12  14   7      148.05      167.73     97.71 o 
 -10  14   7      164.42      248.65    106.97 o 
  -8  14   7      228.44      345.74    130.94 o 
  -6  14   7     1291.17     1426.21    216.46 o 
  -4  14   7       57.85      279.16    128.59 o 
  -2  14   7      131.96      248.69    103.13 o 
   0  14   7        1.77      113.57     94.48 o 
   2  14   7      289.37      495.10    129.74 o 
   4  14   7      968.02     1318.67    177.52 o 
   6  14   7     1002.97     1048.69    180.52 o 
   8  14   7       14.27        5.55    182.60 o 
  10  14   7      153.26      109.56    187.92 o 
  12  14   7      276.07      469.22    193.47 o 
 -13  15   7      281.18      403.91     99.26 o 
 -11  15   7      821.24      757.47    172.66 o 
  -9  15   7      501.54      497.80    125.39 o 
  -7  15   7      115.62      191.81    127.82 o 
  -5  15   7     4462.33     4068.40    132.63 o 
  -3  15   7      875.76     1072.21    105.15 o 
  -1  15   7      268.20      313.66     89.55 o 
   1  15   7        4.06      195.16     92.62 o 
   3  15   7      334.41      531.22    157.16 o 
   5  15   7      725.98      446.10    180.29 o 
   7  15   7      435.38      636.80    183.99 o 
   9  15   7        6.56      -59.63    186.76 o 
  11  15   7       40.25      475.46    192.31 o 
 -12  16   7     1161.74     1201.22    152.57 o 
 -10  16   7     1106.87     1179.52    331.23 o 
  -8  16   7      984.88     1090.02    130.26 o 
  -6  16   7       97.18      148.59    125.99 o 
  -4  16   7      138.39      315.58    101.43 o 
  -2  16   7       37.39       34.93     88.09 o 
   0  16   7      145.74      266.51     91.86 o 
   2  16   7      431.93      551.19    102.77 o 
   4  16   7     3144.87     2859.98    180.75 o 
   6  16   7     1351.14     1672.78    183.06 o 
   8  16   7      304.61      375.61    185.61 o 
  10  16   7      235.48      546.19    191.15 o 
 -11  17   7     2176.06     1933.50    121.27 o 
  -9  17   7     1718.94     1616.15    190.46 o 
  -7  17   7      790.58      834.42    128.87 o 
  -5  17   7     1042.35     1053.80    205.02 o 
  -3  17   7      443.87      437.60    133.48 o 
  -1  17   7       30.06      122.37     95.95 o 
   1  17   7       12.60       31.75     98.08 o 
   3  17   7      408.95      344.73    109.91 o 
   5  17   7      750.97      772.94    179.83 o 
   7  17   7      121.03       26.58    182.83 o 
   9  17   7     2165.26     2159.79    174.74 o 
  11  17   7      676.94      973.11    200.63 o 
 -10  18   7     2327.77     2176.44    131.72 o 
  -8  18   7      678.96      817.62    132.63 o 
  -6  18   7       16.81      145.34    128.38 o 
  -4  18   7      171.97      280.76    133.75 o 
  -2  18   7     1533.39     1652.53     97.69 o 
   0  18   7      822.24      986.35     96.35 o 
   2  18   7       51.59      156.08     94.88 o 
   4  18   7      417.99      580.42    112.75 o 
   6  18   7      554.55      970.80    185.84 o 
   8  18   7     1574.19     1587.08    127.38 o 
  10  18   7      924.78      687.65    196.47 o 
 -11  19   7        2.63       77.74    111.29 o 
  -9  19   7      536.39      332.80    142.31 o 
  -7  19   7       32.31      243.35    310.77 o 
  -5  19   7     1235.13     1545.10    219.47 o 
  -3  19   7      149.36      294.32    191.04 o 
  -1  19   7       70.90      113.27    110.43 o 
   1  19   7        1.14       71.74     97.53 o 
   3  19   7      211.74      294.51    121.20 o 
   5  19   7      184.34      269.32    116.45 o 
   7  19   7      108.87      442.41    188.84 o 
   9  19   7      361.52      429.54    130.94 o 
 -10  20   7       93.39      249.57    213.00 o 
  -8  20   7       23.10      348.33    190.00 o 
  -6  20   7       27.54      253.56    185.38 o 
  -4  20   7       18.79       86.81    177.75 o 
  -2  20   7      277.89      248.87    109.46 o 
   0  20   7        0.56      -60.73    103.32 o 
   2  20   7      556.58      644.65    116.62 o 
   4  20   7      115.14      -60.44    129.85 o 
   6  20   7      229.57      -36.89    149.55 o 
   8  20   7       28.13       62.41    128.63 o 
  -9  21   7        8.79      306.60    139.91 o 
  -7  21   7       67.52      322.67    208.72 o 
  -5  21   7       30.84     -240.16    187.92 o 
  -3  21   7        0.34      162.83    140.12 o 
  -1  21   7       60.78      256.21    107.42 o 
   1  21   7      593.21      520.72    107.05 o 
   3  21   7      108.13      249.96    117.68 o 
   5  21   7      252.58      361.28    135.91 o 
   7  21   7      533.52      785.08    193.35 o 
  -8  22   7       59.40      124.18    242.93 o 
  -6  22   7      294.44       84.60    191.39 o 
  -4  22   7      172.60      413.47    154.87 o 
  -2  22   7        1.04      114.42    258.19 o 
   0  22   7      352.11      288.61    149.53 o 
   2  22   7      454.05      563.85    117.95 o 
   4  22   7      463.44      488.90    127.41 o 
   6  22   7      854.14      780.20    139.09 o 
  -7  23   7       28.79      189.54    196.47 o 
  -5  23   7      293.25      189.07    212.42 o 
  -3  23   7       32.76      -33.28    208.95 o 
  -1  23   7       69.25      115.31    155.60 o 
   1  23   7      252.15      355.47    149.38 o 
   3  23   7      799.52      806.44    127.49 o 
   5  23   7      490.31      681.15    273.09 o 
  -6  24   7        3.97      -18.03    217.74 o 
  -4  24   7        0.86      107.02    193.47 o 
  -2  24   7       46.52      233.45    226.52 o 
   0  24   7       10.78      144.09    113.72 o 
   2  24   7       23.14      195.21    145.29 o 
   4  24   7       57.15      186.82    139.33 o 
  -3  25   7        6.39      236.00    216.12 o 
  -1  25   7       33.63      230.83    149.74 o 
   1  25   7       10.09      -27.66    113.86 o 
   3  25   7       78.61      123.23    124.70 o 
   0  26   7        1.23      171.95    156.48 o 
 -14   0   8       45.76      309.73    191.62 o 
 -12   0   8     1115.78     1307.80    185.84 o 
 -10   0   8     7970.59     8378.21    174.97 o 
  -8   0   8     4164.81     4497.10    172.66 o 
  -6   0   8    26731.01    26367.78    220.51 o 
  -4   0   8    47917.30    48788.35    278.53 o 
  -2   0   8    19452.72    18947.88    213.81 o 
   0   0   8    42351.47    42076.20    303.03 o 
   2   0   8    74199.40    75598.99    446.34 o 
   4   0   8     1614.98     1867.86    218.43 o 
   6   0   8    26214.40    26803.15    705.56 o 
   8   0   8     1766.23     1527.62    160.93 o 
  10   0   8     2808.65     3221.89    236.69 o 
  12   0   8     6967.69     6254.25    256.80 o 
  14   0   8     1073.13      781.26    248.25 o 
 -15   1   8      354.18      435.60    130.53 o 
 -13   1   8        1.90      -77.00    119.23 o 
 -11   1   8       62.30      271.84    127.36 o 
  -9   1   8      114.10      215.95    114.05 o 
  -7   1   8     1435.72     1617.52    109.81 o 
  -5   1   8    47319.33    48071.98    424.84 o 
  -3   1   8    28706.44    29393.07    205.25 o 
  -1   1   8      923.79      668.97    119.65 o 
   1   1   8      184.78      307.60    243.74 o 
   3   1   8      541.09      378.81    148.39 o 
   5   1   8     5935.94     5904.56    134.67 o 
   7   1   8    20036.22    19810.66    218.79 o 
   9   1   8     1826.52     1909.74    135.02 o 
  11   1   8      397.23      316.55    163.49 o 
  13   1   8      862.85      753.89    178.26 o 
 -14   2   8      147.49      183.78    128.55 o 
 -12   2   8      732.53      877.73    123.02 o 
 -10   2   8     1743.93     1883.84    248.25 o 
  -8   2   8      513.54      628.69    132.33 o 
  -6   2   8     3886.33     3622.52    109.74 o 
  -4   2   8     5634.15     5598.80    117.50 o 
  -2   2   8     1968.68     1968.64    180.52 o 
   0   2   8     3258.72     3594.53    136.52 o 
   2   2   8     1749.59     2215.86    159.30 o 
   4   2   8      533.55      593.83    154.26 o 
   6   2   8    10125.02    10131.94    269.15 o 
   8   2   8     3820.72     3658.98    119.69 o 
  10   2   8       62.29      255.41    163.30 o 
  12   2   8      396.68      552.28    169.02 o 
  14   2   8       69.61       88.08    181.08 o 
 -15   3   8      509.11      499.34    132.33 o 
 -13   3   8      167.59      226.51    161.80 o 
 -11   3   8      236.56      219.68     90.92 o 
  -9   3   8      262.16      457.38    120.78 o 
  -7   3   8     1185.89      940.61    115.63 o 
  -5   3   8     1253.41     1155.67    117.43 o 
  -3   3   8      819.09      788.89    174.28 o 
  -1   3   8     3950.99     3630.85    128.04 o 
   1   3   8      163.78      255.04    112.53 o 
   3   3   8     4802.38     4608.10    162.42 o 
   5   3   8      240.40      238.78    120.62 o 
   7   3   8      719.45      844.06    131.70 o 
   9   3   8        4.02      -40.87    165.53 o 
  11   3   8      940.98      744.09    169.78 o 
  13   3   8      369.93      453.35    168.83 o 
 -14   4   8       16.40      160.15    163.18 o 
 -12   4   8      713.77      733.22    105.36 o 
 -10   4   8     1041.33     1142.87    123.86 o 
  -8   4   8     3509.21     3505.66    115.27 o 
  -6   4   8       38.46      -22.87    116.27 o 
  -4   4   8     1354.78     1449.26    164.34 o 
  -2   4   8     6168.18     5267.29    230.45 o 
   0   4   8     9920.09     9579.18    145.95 o 
   2   4   8    28599.11    28869.14    785.16 o 
   4   4   8     3786.20     4142.30    190.92 o 
   6   4   8     1373.94     1456.20    188.84 o 
   8   4   8      255.90      285.66    161.21 o 
  10   4   8     3594.44     3597.80    202.25 o 
  12   4   8     1679.87     1628.86    223.98 o 
  14   4   8     1051.61      795.59    235.30 o 
 -15   5   8      163.83      264.50    109.37 o 
 -13   5   8       87.04      213.98    108.19 o 
 -11   5   8      752.13      859.59     99.09 o 
  -9   5   8     1864.85     2088.26    123.97 o 
  -7   5   8      849.59      945.27    111.26 o 
  -5   5   8    12105.58    12425.51    207.57 o 
  -3   5   8    11052.42    11058.85    370.64 o 
  -1   5   8    10028.97     9370.43    141.40 o 
   1   5   8    12717.40    14479.56    333.89 o 
   3   5   8    12304.79    12629.15    214.73 o 
   5   5   8    12078.23    12766.15    788.66 o 
   7   5   8    16877.42    17416.57    230.22 o 
   9   5   8     3644.16     3715.38    198.09 o 
  11   5   8     1818.61     1878.26    203.41 o 
  13   5   8     1525.34     1491.10    229.99 o 
 -14   6   8       26.90      144.48    102.64 o 
 -12   6   8       42.75      -80.74    100.44 o 
 -10   6   8     1925.87     1683.69    119.30 o 
  -8   6   8        4.99       42.30    105.90 o 
  -6   6   8     4135.37     4399.79    172.66 o 
  -4   6   8     1476.57     1489.59    109.98 o 
  -2   6   8     6313.33     6531.38    133.09 o 
   0   6   8    11845.46    12437.03    155.03 o 
   2   6   8    16363.55    17395.47    307.96 o 
   4   6   8     5500.10     5925.56    183.06 o 
   6   6   8    11959.21    12986.96    218.66 o 
   8   6   8     1059.45      995.53    189.31 o 
  10   6   8      731.63     1213.73    198.09 o 
  12   6   8      690.19      890.36    206.64 o 
 -15   7   8       56.57      309.36    110.25 o 
 -13   7   8        0.69     -140.71    104.08 o 
 -11   7   8      331.38      414.02     93.02 o 
  -9   7   8      937.22     1148.08    125.03 o 
  -7   7   8     1105.38     1072.60    118.58 o 
  -5   7   8        4.46      145.82     90.76 o 
  -3   7   8      715.32      795.19     98.51 o 
  -1   7   8        8.13       59.31    104.48 o 
   1   7   8     3743.69     4244.61    151.68 o 
   3   7   8      337.56      536.25    183.99 o 
   5   7   8      268.52      319.67    169.89 o 
   7   7   8      174.43      171.05    170.35 o 
   9   7   8       45.66      113.03    192.77 o 
  11   7   8       44.75     -111.18    201.09 o 
  13   7   8      171.74      402.65    212.42 o 
 -14   8   8        0.26       73.58    103.40 o 
 -12   8   8        8.67       65.50    107.14 o 
 -10   8   8       36.22      103.61    126.42 o 
  -8   8   8      790.88      885.12    116.11 o 
  -6   8   8      338.18      303.26    166.42 o 
  -4   8   8     1788.75     1654.76    105.70 o 
  -2   8   8     1109.61     1136.11     97.42 o 
   0   8   8     1652.51     1663.30    101.50 o 
   2   8   8      311.21      282.22    168.73 o 
   4   8   8     1306.09     1554.66    171.74 o 
   6   8   8      154.08      307.65    168.50 o 
   8   8   8      663.00      734.57    175.21 o 
  10   8   8      884.64     1305.72    198.09 o 
  12   8   8      145.93      393.64    206.64 o 
 -13   9   8       21.08      101.60    101.21 o 
 -11   9   8      908.55      959.92    127.24 o 
  -9   9   8      944.65      808.69    119.07 o 
  -7   9   8     3047.13     2831.55    206.87 o 
  -5   9   8     4135.71     3857.40    188.74 o 
  -3   9   8     7068.97     7050.88    154.64 o 
  -1   9   8    13983.26    13696.70    264.09 o 
   1   9   8     8449.05     8523.10    219.12 o 
   3   9   8    11342.11    12079.26    194.39 o 
   5   9   8     6661.38     7329.52    200.86 o 
   7   9   8     2423.21     2545.80    192.54 o 
   9   9   8     1700.95     2020.18    181.22 o 
  11   9   8     1682.16     1852.37    187.46 o 
  13   9   8     1176.87      925.03    214.73 o 
 -14  10   8       41.44      210.74    226.98 o 
 -12  10   8       96.48      347.82    107.89 o 
 -10  10   8      851.27      998.10    128.06 o 
  -8  10   8      217.75      386.56    100.93 o 
  -6  10   8     2705.91     2556.30    123.07 o 
  -4  10   8     1153.42     1275.74     98.10 o 
  -2  10   8     5332.72     4952.12    107.28 o 
   0  10   8     4254.33     3950.71    106.23 o 
   2  10   8     5417.46     5228.67    179.14 o 
   4  10   8     6691.67     6893.82    186.53 o 
   6  10   8     2869.08     3245.01    177.05 o 
   8  10   8     1801.40     2181.98    178.44 o 
  10  10   8     2220.74     2484.78    188.38 o 
  12  10   8     1050.05     1251.17    190.46 o 
 -13  11   8       42.66      174.22    151.91 o 
 -11  11   8      280.43      265.22    127.82 o 
  -9  11   8       75.05      229.49    102.96 o 
  -7  11   8      131.79      361.41    122.73 o 
  -5  11   8       85.88      237.48     97.33 o 
  -3  11   8      208.92      268.84    100.89 o 
  -1  11   8     1864.56     1947.66    112.28 o 
   1  11   8      583.84      454.18    122.75 o 
   3  11   8     1912.34     2132.75    174.51 o 
   5  11   8     2039.33     2205.33    177.05 o 
   7  11   8      568.40      520.53    191.15 o 
   9  11   8     2445.41     2606.82    205.49 o 
  11  11   8      885.73      844.59    190.92 o 
 -12  12   8      100.22      270.55    102.08 o 
 -10  12   8       95.69       91.56    188.03 o 
  -8  12   8       16.75       -5.62    188.73 o 
  -6  12   8       17.65        4.32    165.15 o 
  -4  12   8     5576.83     5071.74    128.03 o 
  -2  12   8        2.41      172.45    106.97 o 
   0  12   8     1702.00     1573.94     96.88 o 
   2  12   8     2490.89     2373.02    144.82 o 
   4  12   8       51.49      279.68    156.25 o 
   6  12   8      254.49      400.57    174.28 o 
   8  12   8        1.65      129.21    178.21 o 
  10  12   8      824.50      972.88    204.10 o 
  12  12   8      388.90      680.25    193.00 o 
 -13  13   8      305.94      219.86     92.16 o 
 -11  13   8      553.82      623.51    138.41 o 
  -9  13   8       11.84      456.97    128.79 o 
  -7  13   8      312.19      429.80    119.65 o 
  -5  13   8     1903.61     1916.02    185.03 o 
  -3  13   8     1544.04     1561.44    105.72 o 
  -1  13   8     1742.68     1563.12     94.32 o 
   1  13   8      426.60      497.11    124.11 o 
   3  13   8     3250.97     3267.89    182.60 o 
   5  13   8     4507.22     4599.73    186.53 o 
   7  13   8     1773.57     1742.81    181.22 o 
   9  13   8      163.12      402.19    186.30 o 
  11  13   8        7.14     -290.08    193.00 o 
 -12  14   8        7.85      133.39    129.25 o 
 -10  14   8     1978.62     1968.74    220.45 o 
  -8  14   8      209.61       92.47    128.14 o 
  -6  14   8     5320.38     5000.91    214.27 o 
  -4  14   8     8413.09     8643.03    317.47 o 
  -2  14   8     3048.40     2915.55    108.47 o 
   0  14   8     8197.83     8184.71    198.51 o 
   2  14   8     7579.76     7360.77    268.33 o 
   4  14   8     5560.48     5721.69    190.92 o 
   6  14   8     7511.75     7791.80    196.01 o 
   8  14   8     5579.29     5488.93    195.08 o 
  10  14   8     1379.42     1183.45    190.92 o 
 -11  15   8      315.57      377.28    110.52 o 
  -9  15   8      885.02     1125.62    205.95 o 
  -7  15   8      896.44     1054.68    128.37 o 
  -5  15   8     3033.08     3096.18    126.70 o 
  -3  15   8     3151.85     2980.30    126.12 o 
  -1  15   8     6539.80     6503.94    205.51 o 
   1  15   8    13914.30    12988.34    441.65 o 
   3  15   8     4299.70     5020.87    187.23 o 
   5  15   8     3415.87     3751.21    186.30 o 
   7  15   8     4741.81     4973.95    194.85 o 
   9  15   8     1890.55     1692.65    189.54 o 
  11  15   8     1513.83     1614.30    199.71 o 
 -12  16   8        2.52      -13.37     95.25 o 
 -10  16   8      678.29      764.12    147.71 o 
  -8  16   8      486.23      491.09    130.18 o 
  -6  16   8      481.52      553.85    133.88 o 
  -4  16   8     2264.69     2031.97    135.04 o 
  -2  16   8      461.80      408.67    107.73 o 
   0  16   8     3555.17     3175.27     99.20 o 
   2  16   8     4683.40     4553.72    164.47 o 
   4  16   8        7.03      -44.84    180.98 o 
   6  16   8      886.57      602.82    185.61 o 
   8  16   8        8.72       66.34    188.15 o 
  10  16   8      375.90      373.99    194.85 o 
 -11  17   8       16.04       38.49    114.36 o 
  -9  17   8        0.33      -33.43    133.52 o 
  -7  17   8       85.91      184.67    130.10 o 
  -5  17   8       74.59       -4.14    133.86 o 
  -3  17   8      784.09      628.94    133.06 o 
  -1  17   8        0.44      -83.53    115.91 o 
   1  17   8       88.41      121.92     98.24 o 
   3  17   8      226.57      421.37    159.95 o 
   5  17   8      288.64      207.57    182.14 o 
   7  17   8       57.01      204.79    164.34 o 
   9  17   8        4.74       70.50    171.51 o 
 -10  18   8       36.86      -81.82    136.88 o 
  -8  18   8      699.75     1064.18    187.92 o 
  -6  18   8      368.30      409.87    123.82 o 
  -4  18   8        4.87      -19.72    134.82 o 
  -2  18   8     1138.13     1014.52    115.97 o 
   0  18   8     1704.23     1863.27     99.66 o 
   2  18   8     1776.43     1717.28    104.72 o 
   4  18   8     1153.54     1126.27    201.44 o 
   6  18   8       34.98       93.15    186.99 o 
   8  18   8      657.64      943.29    193.70 o 
  -9  19   8      692.79      889.88    231.60 o 
  -7  19   8      988.58     1188.76    188.84 o 
  -5  19   8     1973.28     2155.95    127.71 o 
  -3  19   8     2354.21     2158.63    131.57 o 
  -1  19   8     2162.25     2029.71    114.06 o 
   1  19   8     3568.42     3514.95    152.21 o 
   3  19   8     1245.30     1273.16    116.43 o 
   5  19   8     2000.44     1955.90    215.66 o 
   7  19   8     2648.61     2526.87    243.28 o 
   9  19   8     1009.03      886.35    133.24 o 
 -10  20   8      661.95      866.37    143.42 o 
  -8  20   8      335.04      220.20    128.76 o 
  -6  20   8     1265.42     1365.30    141.41 o 
  -4  20   8     2884.15     2918.79    134.44 o 
  -2  20   8     1202.58     1159.35    135.42 o 
   0  20   8     1379.66     1301.40    106.82 o 
   2  20   8     2414.92     2427.33    123.90 o 
   4  20   8      579.14      565.70    125.57 o 
   6  20   8     2523.01     2287.09    138.76 o 
   8  20   8     1157.63     1258.21    367.05 o 
  -9  21   8      213.66      350.87    142.03 o 
  -7  21   8      192.86      245.70    191.62 o 
  -5  21   8     1696.72     1564.14    211.73 o 
  -3  21   8     1935.40     1749.60    148.49 o 
  -1  21   8        2.95      -17.97    117.72 o 
   1  21   8      247.41      461.49    115.16 o 
   3  21   8        8.46      351.20    125.88 o 
   5  21   8      987.53     1233.11    136.38 o 
   7  21   8     1636.84     1376.99    142.36 o 
  -8  22   8      148.19      390.17    196.01 o 
  -6  22   8        8.41      594.73    211.03 o 
  -4  22   8      139.45      432.00    213.11 o 
  -2  22   8      100.24      229.94    145.27 o 
   0  22   8      428.68      283.57    145.13 o 
   2  22   8      164.40       20.72    121.17 o 
   4  22   8       16.98      129.67    192.31 o 
   6  22   8      160.76      427.04    131.01 o 
  -7  23   8      142.50      308.11    198.78 o 
  -5  23   8       85.92      423.24    136.14 o 
  -3  23   8      508.18      468.29    211.96 o 
  -1  23   8      520.11      443.91    112.27 o 
   1  23   8      293.31      494.11    145.17 o 
   3  23   8      168.16      138.70    145.85 o 
   5  23   8      131.82      421.14    175.90 o 
  -4  24   8      530.60      425.76    198.32 o 
  -2  24   8     1336.59     1295.78    232.53 o 
   0  24   8      720.84      500.63    121.58 o 
   2  24   8     1434.66     1364.25    115.14 o 
   4  24   8      574.77      333.93    133.10 o 
  -3  25   8       44.42      161.11    235.53 o 
  -1  25   8      174.68      405.04    228.02 o 
   1  25   8      425.64      321.55    117.74 o 
 -15   1   9      146.93      122.27    287.54 o 
 -13   1   9      193.35      297.57    120.03 o 
 -11   1   9     1368.56     1393.80    122.74 o 
  -9   1   9    11830.44    12202.14    134.40 o 
  -7   1   9     4534.00     4518.72    124.05 o 
  -5   1   9      827.95      679.79    120.76 o 
  -3   1   9      177.58       91.07    120.26 o 
  -1   1   9    10738.47    10571.24    145.16 o 
   1   1   9    41811.00    43200.12    559.02 o 
   3   1   9    22773.52    24108.68    236.00 o 
   5   1   9      436.91      675.58    158.73 o 
   7   1   9      462.98      303.74    163.40 o 
   9   1   9      964.58     1151.55    169.94 o 
  11   1   9     2345.16     2009.90    177.72 o 
  13   1   9     1311.34     1325.93    181.18 o 
 -14   2   9      235.07      477.14    136.72 o 
 -12   2   9     1588.89     1560.87    144.93 o 
 -10   2   9     1195.84     1233.03    191.73 o 
  -8   2   9    10022.05     9971.48    132.46 o 
  -6   2   9     7409.09     7667.29    148.05 o 
  -4   2   9      400.53      317.21    116.36 o 
  -2   2   9    14851.64    13838.25    199.71 o 
   0   2   9     9790.76     9136.94    125.53 o 
   2   2   9     5586.96     5151.21    162.57 o 
   4   2   9     2638.25     2841.51    167.48 o 
   6   2   9     2281.05     2218.76    167.81 o 
   8   2   9     1211.35     1445.67    163.83 o 
  10   2   9     3512.73     3400.06    184.43 o 
  12   2   9      110.16      229.34    174.55 o 
 -15   3   9      366.75      638.81    133.76 o 
 -13   3   9     1955.85     2146.65    160.30 o 
 -11   3   9       77.44       -7.01    119.86 o 
  -9   3   9      464.31      553.29    122.50 o 
  -7   3   9     4467.66     4299.48    123.40 o 
  -5   3   9     8502.37     7741.21    129.44 o 
  -3   3   9     3038.45     2600.58    180.98 o 
  -1   3   9    13810.16    12902.29    153.22 o 
   1   3   9      159.71      147.69    115.11 o 
   3   3   9     5712.22     5448.23    173.40 o 
   5   3   9     8087.52     8549.54    251.83 o 
   7   3   9      540.55      501.34    170.30 o 
   9   3   9      547.34      631.91    171.51 o 
  11   3   9      197.35      241.54    172.26 o 
  13   3   9       37.34      120.43    245.24 o 
 -14   4   9     1906.68     1806.14    212.07 o 
 -12   4   9      892.52      876.73    122.96 o 
 -10   4   9      178.46      218.74     97.10 o 
  -8   4   9       71.61       85.27    119.56 o 
  -6   4   9     8454.41     8790.99    130.00 o 
  -4   4   9     7947.42     8200.70    180.52 o 
  -2   4   9     7786.07     7499.39    133.05 o 
   0   4   9     1863.87     2106.12    132.99 o 
   2   4   9     3257.60     3655.23    141.26 o 
   4   4   9     4726.29     4917.02    180.15 o 
   6   4   9     5142.79     5754.98    214.73 o 
   8   4   9      903.30     1056.09    192.54 o 
  10   4   9        5.83     -108.17    214.04 o 
  12   4   9       10.29      241.54    221.43 o 
 -15   5   9       81.69      408.43    179.60 o 
 -13   5   9       75.71       54.13    104.08 o 
 -11   5   9        0.96       54.11     99.46 o 
  -9   5   9     1441.23     1412.39    111.55 o 
  -7   5   9      256.76      295.00    119.55 o 
  -5   5   9     2334.17     2283.92    173.13 o 
  -3   5   9      472.45      670.99    176.13 o 
  -1   5   9     2050.68     2210.43    140.19 o 
   1   5   9     7733.06     8310.04    165.19 o 
   3   5   9     3074.45     3561.44    178.67 o 
   5   5   9     3077.27     3238.76    198.32 o 
   7   5   9      450.74      496.96    205.95 o 
   9   5   9        6.19      188.15    194.62 o 
  11   5   9      336.18      214.96    200.40 o 
  13   5   9       78.15      272.52    228.83 o 
 -14   6   9      416.40      714.74    137.47 o 
 -12   6   9      901.45      938.05    131.38 o 
 -10   6   9     1568.66     1766.07    128.54 o 
  -8   6   9     5049.25     4806.02    121.71 o 
  -6   6   9     1231.11     1330.22    168.27 o 
  -4   6   9    11900.66    12164.94    539.49 o 
  -2   6   9     8863.90     9181.98    226.63 o 
   0   6   9     7250.23     7310.09    147.01 o 
   2   6   9    12229.45    12098.15    191.65 o 
   4   6   9      575.39      891.52    185.38 o 
   6   6   9     3253.13     3536.48    198.09 o 
   8   6   9     4440.28     4736.33    202.02 o 
  10   6   9     1714.07     1769.16    201.09 o 
  12   6   9      603.35      789.12    209.88 o 
 -13   7   9     2154.13     2078.77    213.92 o 
 -11   7   9     3809.74     3675.34    136.55 o 
  -9   7   9     5434.90     5394.81    119.56 o 
  -7   7   9     3304.16     3404.31    123.63 o 
  -5   7   9    12658.55    12492.46    415.94 o 
  -3   7   9     8419.06     7563.21    215.80 o 
  -1   7   9    10759.83    10752.66    148.16 o 
   1   7   9     4047.00     3790.25    147.73 o 
   3   7   9     9683.79     9920.86    193.93 o 
   5   7   9     3111.35     3622.92    192.77 o 
   7   7   9     4513.57     4857.45    199.94 o 
   9   7   9     2028.74     2185.68    199.71 o 
  11   7   9     1211.91      956.70    205.02 o 
  13   7   9     1219.30     1188.30    218.89 o 
 -14   8   9      571.35      745.04    109.00 o 
 -12   8   9     2459.56     2320.85    148.83 o 
 -10   8   9     5666.02     5568.00    128.64 o 
  -8   8   9     3212.95     3258.29    120.10 o 
  -6   8   9     6291.32     5999.55    338.28 o 
  -4   8   9     3104.56     2994.72    148.28 o 
  -2   8   9     9030.59     8438.05    159.69 o 
   0   8   9     8638.16     8238.80    147.71 o 
   2   8   9     5382.40     5626.70    181.91 o 
   4   8   9     7262.87     7790.19    204.79 o 
   6   8   9     2244.48     2143.84    192.54 o 
   8   8   9     2977.86     2844.90    200.40 o 
  10   8   9     1853.41     1670.70    203.17 o 
  12   8   9     1296.14     1189.69    191.39 o 
 -13   9   9      117.25      301.88    162.40 o 
 -11   9   9      245.53      409.11    123.49 o 
  -9   9   9      653.79      754.12    157.99 o 
  -7   9   9      657.92      741.20    114.88 o 
  -5   9   9     2884.01     2671.78    137.65 o 
  -3   9   9     1594.67     1561.17    144.46 o 
  -1   9   9     2222.06     2275.02    109.00 o 
   1   9   9     1896.14     2002.72    148.19 o 
   3   9   9     1230.30     1152.71    173.59 o 
   5   9   9      810.80     1008.24    172.43 o 
   7   9   9     1351.58     1261.34    175.67 o 
   9   9   9     1313.63     1154.32    183.30 o 
  11   9   9      226.57      211.26    188.38 o 
 -14  10   9       48.77      257.91    114.56 o 
 -12  10   9      367.31      584.41    128.27 o 
 -10  10   9      192.97      -36.61    196.24 o 
  -8  10   9      912.04      937.82    102.65 o 
  -6  10   9      135.07      123.90    119.80 o 
  -4  10   9      284.90      287.37    100.00 o 
  -2  10   9        8.94      132.25    101.16 o 
   0  10   9      989.61     1179.27    107.07 o 
   2  10   9     4076.79     3807.37    195.78 o 
   4  10   9      387.88      473.38    193.00 o 
   6  10   9       53.65      285.92    171.51 o 
   8  10   9      164.89       33.75    179.37 o 
  10  10   9       36.59      162.26    185.14 o 
 -13  11   9      981.56      820.22    147.58 o 
 -11  11   9      531.76      495.03    162.15 o 
  -9  11   9      649.67      667.51     96.86 o 
  -7  11   9     2274.82     2144.82    125.11 o 
  -5  11   9     1979.11     2166.34    101.14 o 
  -3  11   9     2183.36     2020.51    100.79 o 
  -1  11   9     5263.35     5398.18    165.17 o 
   1  11   9       39.89     -178.33    142.91 o 
   3  11   9     4212.58     5034.28    183.76 o 
   5  11   9     1137.36     1532.01    190.92 o 
   7  11   9      457.48      562.83    176.59 o 
   9  11   9      321.74      622.93    180.98 o 
  11  11   9       79.63      196.93    208.72 o 
 -12  12   9     1448.86     1351.66    133.00 o 
 -10  12   9      858.62     1012.47    108.48 o 
  -8  12   9     1712.09     1559.28    128.38 o 
  -6  12   9     3246.73     3411.74    127.81 o 
  -4  12   9     2527.11     2370.23    129.79 o 
  -2  12   9     7110.90     7216.26    314.74 o 
   0  12   9     6294.49     6380.43    240.59 o 
   2  12   9     2233.46     1861.85    178.21 o 
   4  12   9     5405.74     5840.73    171.28 o 
   6  12   9      618.05      867.25    176.36 o 
   8  12   9     1007.07     1283.30    184.68 o 
  10  12   9      935.32      610.22    187.23 o 
  12  12   9      105.41       69.11    194.62 o 
 -13  13   9     1201.07     1135.49    140.29 o 
 -11  13   9     1699.19     1556.42    111.12 o 
  -9  13   9     3353.57     3349.70    223.51 o 
  -7  13   9     3120.25     2987.70    131.07 o 
  -5  13   9     2845.97     2657.38    133.96 o 
  -3  13   9     3285.43     3163.33    113.14 o 
  -1  13   9     5447.59     5672.25    134.75 o 
   1  13   9     4052.08     3795.83    182.83 o 
   3  13   9     6799.78     7142.76    192.54 o 
   5  13   9      461.61      840.66    179.83 o 
   7  13   9      906.72     1070.88    182.37 o 
   9  13   9      863.45      825.87    188.61 o 
  11  13   9      974.27      792.12    197.40 o 
 -12  14   9      335.90      286.49    111.94 o 
 -10  14   9     1322.83     1060.14    111.06 o 
  -8  14   9      740.96      566.53    184.22 o 
  -6  14   9       11.95      -18.98    129.12 o 
  -4  14   9      100.63      139.36    125.59 o 
  -2  14   9     1626.48     1467.55    114.15 o 
   0  14   9     1431.70     1453.40     99.57 o 
   2  14   9     2276.60     2470.11    167.41 o 
   4  14   9      542.43      667.31    179.83 o 
   6  14   9        1.96      -28.89    181.91 o 
   8  14   9      420.28      725.09    207.57 o 
  10  14   9      269.42      310.19    192.08 o 
 -11  15   9       25.85       89.53    137.17 o 
  -9  15   9       18.84      316.43    187.92 o 
  -7  15   9     1138.81     1220.97    131.24 o 
  -5  15   9     7672.28     7915.64    233.92 o 
  -3  15   9     2748.67     2628.95    164.80 o 
  -1  15   9       19.91      274.71    131.82 o 
   1  15   9     2033.02     2078.46    110.99 o 
   3  15   9      397.23      313.43    183.06 o 
   5  15   9     2108.50     2118.88    185.14 o 
   7  15   9     4538.06     4689.18    196.01 o 
   9  15   9     1138.81      894.29    194.39 o 
 -10  16   9     1084.98     1114.69    167.39 o 
  -8  16   9      969.90      812.70    188.38 o 
  -6  16   9     2192.98     2145.99    132.79 o 
  -4  16   9     2582.73     2353.60    137.48 o 
  -2  16   9      532.17      597.08    113.20 o 
   0  16   9      108.90      133.48    108.41 o 
   2  16   9       84.66      180.87    120.45 o 
   4  16   9      785.91     1129.82    180.29 o 
   6  16   9     1204.78     1318.90    186.99 o 
   8  16   9      991.24      942.14    190.00 o 
  10  16   9      298.21      235.30    196.93 o 
 -11  17   9      484.40      709.84    202.48 o 
  -9  17   9     1102.79     1286.24    322.56 o 
  -7  17   9     3769.23     3420.68    221.78 o 
  -5  17   9      449.09      582.09    129.76 o 
  -3  17   9      102.40       -7.02    137.09 o 
  -1  17   9     1299.78     1544.51    108.00 o 
   1  17   9       24.23       29.37    109.82 o 
   3  17   9     1360.03     1513.06    184.22 o 
   5  17   9     1369.22     1270.36    184.45 o 
   7  17   9       16.64       18.49    167.81 o 
   9  17   9      137.28      236.69    174.28 o 
 -10  18   9       34.81       17.88    137.84 o 
  -8  18   9     1011.59     1152.94    190.92 o 
  -6  18   9     1557.36     1450.55    127.54 o 
  -4  18   9     2706.40     2470.93    252.29 o 
  -2  18   9     2380.03     2221.73    133.46 o 
   0  18   9      541.91      707.70    111.74 o 
   2  18   9      319.54      348.22    109.05 o 
   4  18   9     2387.12     2498.65    400.45 o 
   6  18   9     2068.83     2095.30    193.47 o 
   8  18   9     1122.85     1253.95    196.47 o 
  -9  19   9        0.98      -64.49    196.01 o 
  -7  19   9      113.04     -132.21    192.31 o 
  -5  19   9      596.00      434.47    139.65 o 
  -3  19   9     1111.05     1191.98    144.83 o 
  -1  19   9       98.17      310.52    115.57 o 
   1  19   9        7.08      223.01    119.76 o 
   3  19   9      661.22      888.53    125.29 o 
   5  19   9      165.83      372.14    133.21 o 
   7  19   9      448.39      653.40    137.78 o 
  -8  20   9      120.92      284.54    194.39 o 
  -6  20   9        3.06      235.30    209.88 o 
  -4  20   9       34.01      -43.84    142.05 o 
  -2  20   9      429.85      677.14    144.76 o 
   0  20   9     2676.70     2475.51    116.32 o 
   2  20   9     1981.46     1775.36    118.61 o 
   4  20   9       73.19       79.53    134.51 o 
   6  20   9       21.71      318.34    130.35 o 
  -7  21   9      426.05      282.26    129.71 o 
  -5  21   9      863.84      634.49    213.11 o 
  -3  21   9     1602.98     1542.34    139.33 o 
  -1  21   9     1773.47     1509.36    119.14 o 
   1  21   9     4691.19     4278.63    151.99 o 
   3  21   9     1470.09     1294.31    193.58 o 
   5  21   9      690.30      674.66    357.81 o 
  -6  22   9      910.71     1229.45    215.42 o 
  -4  22   9     1756.37     1642.27    234.84 o 
  -2  22   9     1588.77     1559.38    160.76 o 
   0  22   9     1197.08     1098.38    115.86 o 
   2  22   9      466.69      398.44    124.80 o 
   4  22   9      483.30      338.39    195.08 o 
  -5  23   9      364.82      326.60    218.43 o 
  -3  23   9      575.14      900.53    214.27 o 
  -1  23   9     1008.10      774.56    248.71 o 
   1  23   9      328.17      360.48    118.53 o 
   3  23   9      473.20      334.01    131.76 o 
  -4  24   9        4.16      177.05    219.12 o 
  -2  24   9        0.32      408.39    156.71 o 
   0  24   9       68.29      203.88    186.19 o 
   2  24   9       87.87      201.52    157.24 o 
 -14   0  10      835.64      899.14    198.32 o 
 -12   0  10      915.84     1171.20    187.92 o 
 -10   0  10     4105.94     4147.85    188.61 o 
  -8   0  10     8168.72     8360.42    191.15 o 
  -6   0  10       97.52      100.78    170.12 o 
  -4   0  10     6863.40     6595.87    181.91 o 
  -2   0  10     2825.50     2948.45    179.14 o 
   0   0  10     5933.22     5247.16    192.54 o 
   2   0  10    20557.06    21225.56    280.84 o 
   4   0  10     9468.36    10551.18    259.80 o 
   6   0  10     2922.74     3054.78    239.00 o 
   8   0  10     5637.60     6026.34    256.11 o 
  10   0  10       70.82       16.87    243.16 o 
  12   0  10      936.12      934.74    274.13 o 
 -15   1  10       72.15      224.58    158.10 o 
 -13   1  10      724.11      860.18    121.93 o 
 -11   1  10     2430.41     2779.37    126.59 o 
  -9   1  10     4854.01     4700.30    119.55 o 
  -7   1  10     2078.32     1964.63    123.48 o 
  -5   1  10     4565.88     4738.59    126.26 o 
  -3   1  10     2813.58     2397.88    128.95 o 
  -1   1  10     1277.32     1072.18    119.56 o 
   1   1  10     3844.31     3333.80    145.14 o 
   3   1  10     1327.68     1258.75    160.88 o 
   5   1  10     4355.20     4447.99    173.26 o 
   7   1  10     4379.03     4360.62    183.30 o 
   9   1  10      617.85      639.66    178.59 o 
  11   1  10        4.04      185.68    183.80 o 
  13   1  10       32.70       10.94    192.23 o 
 -14   2  10       17.46       53.81    130.79 o 
 -12   2  10       10.08      129.37    430.62 o 
 -10   2  10      193.53      166.86    119.01 o 
  -8   2  10      109.09      167.83    124.54 o 
  -6   2  10     2742.87     2752.99    140.07 o 
  -4   2  10     3588.57     3440.20    122.17 o 
  -2   2  10       37.35      -71.77    124.86 o 
   0   2  10        1.59       59.63    106.69 o 
   2   2  10     2306.52     2291.92    155.13 o 
   4   2  10      655.06      555.52    154.73 o 
   6   2  10      971.46     1083.78    174.32 o 
   8   2  10      842.29      916.45    177.00 o 
  10   2  10       27.88      203.96    180.22 o 
  12   2  10      244.97      218.24    187.26 o 
 -13   3  10      229.82      427.16    128.79 o 
 -11   3  10     1109.98     1492.97    131.16 o 
  -9   3  10     2682.94     2924.37    126.65 o 
  -7   3  10        3.89      128.15    112.78 o 
  -5   3  10      609.47      860.81    119.96 o 
  -3   3  10      340.67      583.17    178.21 o 
  -1   3  10     1022.72     1129.93    125.56 o 
   1   3  10     2424.27     2288.42    119.77 o 
   3   3  10       16.31     -109.27    158.47 o 
   5   3  10        2.17      -31.51    158.55 o 
   7   3  10       86.70      109.32    174.91 o 
   9   3  10        0.20      161.06    183.53 o 
  11   3  10      370.25      235.18    179.58 o 
  13   3  10       35.99      275.29    233.68 o 
 -14   4  10      459.34      680.11    131.73 o 
 -12   4  10     1576.63     1682.72    192.08 o 
 -10   4  10      761.24      829.90    120.68 o 
  -8   4  10     3268.15     3354.53    126.91 o 
  -6   4  10     1980.95     2138.18    119.62 o 
  -4   4  10     4481.29     4414.35    191.15 o 
  -2   4  10     3346.83     3336.70    127.47 o 
   0   4  10     5321.23     4981.40    144.14 o 
   2   4  10     1085.86     1198.99    126.35 o 
   4   4  10      408.83      443.07    176.54 o 
   6   4  10      258.19      190.92    186.30 o 
   8   4  10       27.77      253.10    206.18 o 
  10   4  10      114.23       59.40    216.12 o 
  12   4  10      286.80      224.90    227.21 o 
 -13   5  10     1720.33     1786.95    138.93 o 
 -11   5  10     1117.66     1126.44    102.56 o 
  -9   5  10     3377.88     3089.75    134.06 o 
  -7   5  10     3957.14     4057.45    126.58 o 
  -5   5  10    10451.43    10639.48    191.85 o 
  -3   5  10    11442.36    11100.32    277.26 o 
  -1   5  10     6515.77     6787.37    137.33 o 
   1   5  10     4062.59     3944.12    130.19 o 
   3   5  10     2625.53     2785.23    155.18 o 
   5   5  10     1571.93     1802.68    203.41 o 
   7   5  10     1811.68     1685.95    193.93 o 
   9   5  10      555.38      298.17    198.32 o 
  11   5  10       33.13        4.62    220.51 o 
  13   5  10        4.50      124.82    234.38 o 
 -14   6  10      817.91      782.02    133.59 o 
 -12   6  10      521.80      646.34    199.36 o 
 -10   6  10      597.83      558.63    121.22 o 
  -8   6  10      842.27      938.26    117.12 o 
  -6   6  10     2248.60     2299.05    115.45 o 
  -4   6  10     8876.39     8885.77    237.73 o 
  -2   6  10     5441.60     5254.09    170.12 o 
   0   6  10     5365.72     5331.71    143.49 o 
   2   6  10     1499.39     1870.40    144.03 o 
   4   6  10     3561.86     3499.72    195.32 o 
   6   6  10        5.11       45.54    186.76 o 
   8   6  10      687.81      623.85    196.01 o 
  10   6  10       13.46      110.49    200.40 o 
  12   6  10      110.22      341.40    227.68 o 
 -13   7  10       13.27        7.93    106.56 o 
 -11   7  10      490.93      689.93    124.85 o 
  -9   7  10       26.64      141.73    126.33 o 
  -7   7  10      415.70      435.15    113.68 o 
  -5   7  10      197.97       80.23    119.88 o 
  -3   7  10       63.85      208.87    122.48 o 
  -1   7  10      753.37      729.54    132.73 o 
   1   7  10      726.85      802.83    143.12 o 
   3   7  10      197.86      338.85    187.69 o 
   5   7  10        8.03      140.07    186.07 o 
   7   7  10      248.00      416.98    192.08 o 
   9   7  10      337.77      514.52    196.01 o 
  11   7  10       33.59       11.33    204.10 o 
 -14   8  10      575.47      580.51    110.27 o 
 -12   8  10     1489.82     1735.88    159.74 o 
 -10   8  10      514.53      668.29    134.99 o 
  -8   8  10      476.95      455.52    117.14 o 
  -6   8  10      318.47      321.31    120.05 o 
  -4   8  10     3101.48     3204.04    121.33 o 
  -2   8  10      983.58     1181.39    120.16 o 
   0   8  10     1031.67      836.40    136.80 o 
   2   8  10     1552.41     1651.74    171.51 o 
   4   8  10        9.65      173.36    186.53 o 
   6   8  10     1477.79     1613.84    193.00 o 
   8   8  10      132.08      156.71    193.70 o 
  10   8  10        1.39       99.16    202.02 o 
  12   8  10        1.84        8.78    212.88 o 
 -13   9  10     1383.43     1152.62    105.45 o 
 -11   9  10     1756.86     2004.58    160.53 o 
  -9   9  10     1844.61     1954.93    199.01 o 
  -7   9  10      257.25      477.82    121.11 o 
  -5   9  10     3716.41     3565.97    185.61 o 
  -3   9  10     2713.33     2782.75    131.71 o 
  -1   9  10     3215.73     3341.12    137.62 o 
   1   9  10     2668.25     2581.83    148.90 o 
   3   9  10     3929.44     4405.34    182.14 o 
   5   9  10     1224.97     1284.23    176.13 o 
   7   9  10      952.89     1018.88    177.98 o 
   9   9  10        9.63      192.54    182.37 o 
  11   9  10        4.13      173.59    189.31 o 
 -12  10  10     1869.72     1961.59    159.44 o 
 -10  10  10     1561.57     1671.80    126.21 o 
  -8  10  10     1517.51     1586.60    107.50 o 
  -6  10  10     2083.63     2134.00    134.18 o 
  -4  10  10     6808.22     6579.35    215.42 o 
  -2  10  10     3581.57     3695.86    134.23 o 
   0  10  10     2647.31     2332.22    142.24 o 
   2  10  10      221.88      270.90    170.81 o 
   4  10  10     1199.42     1651.05    193.23 o 
   6  10  10      386.03      638.65    175.90 o 
   8  10  10      254.14      150.24    181.91 o 
  10  10  10       37.29      199.24    186.30 o 
  12  10  10        4.50      583.17    215.19 o 
 -13  11  10      347.00      420.88    131.03 o 
 -11  11  10     1162.96     1182.19    111.46 o 
  -9  11  10      646.49      620.09     98.75 o 
  -7  11  10      918.97      913.29    223.17 o 
  -5  11  10     2193.52     1867.61    123.11 o 
  -3  11  10     1456.23     1416.07    105.50 o 
  -1  11  10     2354.73     2307.37    127.30 o 
   1  11  10      740.26      706.69    112.73 o 
   3  11  10        5.00       99.39    171.05 o 
   5  11  10        5.10       86.22    175.21 o 
   7  11  10      295.35      487.71    179.37 o 
   9  11  10        0.68      -94.54    185.61 o 
  11  11  10       23.05      275.52    192.54 o 
 -12  12  10       60.10      199.50    109.93 o 
 -10  12  10      106.92      289.75    100.88 o 
  -8  12  10      634.75      604.13    129.20 o 
  -6  12  10       92.83      266.39    132.27 o 
  -4  12  10      188.31      128.08    120.46 o 
  -2  12  10        8.70      116.28    110.41 o 
   0  12  10      861.84      804.54    106.16 o 
   2  12  10      299.77      387.53    115.94 o 
   4  12  10       16.06     -102.40    174.74 o 
   6  12  10      571.54      212.42    178.67 o 
   8  12  10       10.53      260.50    184.45 o 
  10  12  10        5.10     -128.28    208.72 o 
 -11  13  10      110.06      322.96    106.55 o 
  -9  13  10        8.79      -48.64    103.78 o 
  -7  13  10      262.10      405.23    121.61 o 
  -5  13  10     3379.62     3521.72    135.80 o 
  -3  13  10     1073.47     1268.94    134.42 o 
  -1  13  10      913.49      873.40    139.95 o 
   1  13  10        4.05       21.38    115.82 o 
   3  13  10      690.50      799.52    180.52 o 
   5  13  10     1007.90     1032.97    181.22 o 
   7  13  10      360.67      345.33    183.30 o 
   9  13  10        0.42      426.00    188.15 o 
  11  13  10        9.34      156.95    215.66 o 
 -12  14  10       50.79      153.13     91.04 o 
 -10  14  10     1192.47     1404.88    112.02 o 
  -8  14  10     2587.81     2543.72    189.77 o 
  -6  14  10     3945.22     4015.16    184.57 o 
  -4  14  10     7367.27     7360.46    137.07 o 
  -2  14  10     2016.30     1967.95    207.46 o 
   0  14  10     3014.75     2969.74    175.91 o 
   2  14  10     4339.11     4110.84    143.19 o 
   4  14  10     1567.25     1911.78    183.30 o 
   6  14  10     1167.53     1194.77    185.14 o 
   8  14  10     1190.08     1169.81    190.46 o 
  10  14  10       20.62      105.17    214.27 o 
 -11  15  10      484.54      768.22    136.06 o 
  -9  15  10     3478.45     3142.87    139.41 o 
  -7  15  10     1476.39     1509.36    205.02 o 
  -5  15  10     1057.31      960.86    130.91 o 
  -3  15  10      861.32     1025.24    137.75 o 
  -1  15  10     2081.32     2066.69    210.45 o 
   1  15  10     7970.05     7757.43    346.97 o 
   3  15  10     4607.81     4941.82    190.23 o 
   5  15  10       34.55      324.99    183.06 o 
   7  15  10      368.59      299.33    189.54 o 
   9  15  10       73.46       25.66    194.62 o 
 -10  16  10      823.59      878.64    113.87 o 
  -8  16  10     1653.15     1474.01    255.87 o 
  -6  16  10      589.08      859.92    137.13 o 
  -4  16  10       37.72       55.29    134.59 o 
  -2  16  10     1026.09     1238.31    112.68 o 
   0  16  10     2349.44     2374.67    119.15 o 
   2  16  10     3354.71     3231.06    133.28 o 
   4  16  10       99.29       56.86    182.14 o 
   6  16  10       41.54      158.10    186.30 o 
   8  16  10      782.60      833.73    193.23 o 
  -9  17  10      486.13      269.51    194.62 o 
  -7  17  10       43.19      329.12    133.94 o 
  -5  17  10        5.69       46.29    136.66 o 
  -3  17  10      444.31      288.91    135.30 o 
  -1  17  10     1206.48      918.35    151.40 o 
   1  17  10       78.50      178.28    113.85 o 
   3  17  10        0.03      162.84    129.61 o 
   5  17  10        2.16      194.16    183.99 o 
   7  17  10      341.31       59.63    191.15 o 
   9  17  10       12.53      106.09    198.32 o 
 -10  18  10      210.71      173.40    141.69 o 
  -8  18  10      468.20      471.99    193.93 o 
  -6  18  10      986.40     1163.91    170.93 o 
  -4  18  10       61.75      -13.31    149.20 o 
  -2  18  10      154.85      279.71    144.84 o 
   0  18  10     1982.29     1927.85    119.51 o 
   2  18  10      225.99      297.17    124.21 o 
   4  18  10      453.35      445.67    125.81 o 
   6  18  10       15.20      119.29    252.99 o 
   8  18  10        7.06      419.51    149.78 o 
  -7  19  10     1508.08     1627.47    196.01 o 
  -5  19  10      412.76      448.27    140.92 o 
  -3  19  10      958.24     1087.52    188.84 o 
  -1  19  10     1642.84     1315.73    159.03 o 
   1  19  10     1223.44     1213.28    112.97 o 
   3  19  10      854.80     1042.82    260.73 o 
   5  19  10       82.02      -61.47    126.15 o 
   7  19  10      174.14      181.54    131.01 o 
  -8  20  10      777.96     1349.41    198.78 o 
  -6  20  10      697.54      817.27    220.86 o 
  -4  20  10     2794.63     2529.62    214.27 o 
  -2  20  10      623.76      491.53    169.43 o 
   0  20  10      243.81      503.98    208.14 o 
   2  20  10      436.34      662.18    213.39 o 
   4  20  10      396.62      477.77    120.86 o 
   6  20  10      765.47      672.80    139.58 o 
  -7  21  10        4.35      184.28    132.39 o 
  -5  21  10      948.35      773.97    144.43 o 
  -3  21  10      763.61      650.43    232.99 o 
  -1  21  10       39.39       52.00    143.85 o 
   1  21  10       23.76      288.00    124.63 o 
   3  21  10        1.15      -27.04    171.28 o 
   5  21  10      458.75      470.61    198.55 o 
  -6  22  10        4.06      332.11    137.24 o 
  -4  22  10      190.02      302.82    141.41 o 
  -2  22  10       67.76       25.58    149.43 o 
   0  22  10        0.37      -33.45    122.14 o 
   2  22  10       36.71      159.47    181.79 o 
   4  22  10       44.26      437.55    175.21 o 
  -3  23  10      383.47      346.02    236.00 o 
  -1  23  10      197.25       67.87    146.15 o 
   1  23  10      146.40      357.58    114.77 o 
   3  23  10       42.28      225.13    178.90 o 
 -13   1  11      421.85      236.46    173.59 o 
 -11   1  11       44.95      281.17    150.01 o 
  -9   1  11     1153.96      997.26    130.26 o 
  -7   1  11     4967.73     4919.81    132.61 o 
  -5   1  11      310.70      318.73    119.44 o 
  -3   1  11      790.55      894.00    116.52 o 
  -1   1  11       22.44      178.14    101.24 o 
   1   1  11       84.46       46.91    133.04 o 
   3   1  11       58.97       49.40    157.89 o 
   5   1  11      949.65     1049.89    170.21 o 
   7   1  11     3170.86     3118.23    188.08 o 
   9   1  11      193.79      279.79    183.10 o 
  11   1  11      147.83      382.70    191.93 o 
 -14   2  11      385.02      463.44    198.78 o 
 -12   2  11     1505.10     1393.89    128.90 o 
 -10   2  11     4079.67     3966.35    201.09 o 
  -8   2  11    10278.35    10615.75    135.48 o 
  -6   2  11     2487.34     2409.28    124.37 o 
  -4   2  11      523.52      459.12    118.57 o 
  -2   2  11       10.10      105.08    118.22 o 
   0   2  11     1585.07     1665.23    108.48 o 
   2   2  11      264.38      321.90    148.55 o 
   4   2  11      130.29      227.76    157.22 o 
   6   2  11     3931.79     4064.75    185.03 o 
   8   2  11     1243.40     1169.38    190.20 o 
  10   2  11      310.34      400.11    195.63 o 
  12   2  11      396.64      368.73    194.54 o 
 -13   3  11     1059.52      969.06    139.25 o 
 -11   3  11     1255.32     1401.34    118.90 o 
  -9   3  11      341.62      408.84    127.73 o 
  -7   3  11     3550.15     3681.17    129.53 o 
  -5   3  11     1098.83     1229.85    114.97 o 
  -3   3  11     1367.65     1457.57    123.51 o 
  -1   3  11      135.47      198.49    130.11 o 
   1   3  11       26.66      -44.59    116.02 o 
   3   3  11     1171.50     1259.49    161.34 o 
   5   3  11        8.19      -67.56    170.09 o 
   7   3  11     1144.04     1113.99    187.46 o 
   9   3  11      565.90      610.28    196.88 o 
  11   3  11      239.49      225.83    239.23 o 
 -14   4  11      594.84      767.21    133.66 o 
 -12   4  11     1086.27     1061.41    173.82 o 
 -10   4  11       10.90      -44.41    226.87 o 
  -8   4  11      846.81     1088.00    145.39 o 
  -6   4  11        2.55       20.95    121.02 o 
  -4   4  11      588.14      520.18    142.73 o 
  -2   4  11     2035.27     2154.62    124.69 o 
   0   4  11        5.91       84.76    112.84 o 
   2   4  11      826.17      833.36    123.49 o 
   4   4  11      607.60      498.12    150.50 o 
   6   4  11      644.99      545.03    190.92 o 
   8   4  11       91.02      192.54    209.65 o 
  10   4  11       52.40      261.88    216.58 o 
  12   4  11      662.22      913.71    232.07 o 
 -13   5  11       73.56      145.16    195.32 o 
 -11   5  11      241.99      209.33    125.45 o 
  -9   5  11      165.80      373.93    133.83 o 
  -7   5  11       17.25      130.94    149.55 o 
  -5   5  11     1137.52      969.18    171.28 o 
  -3   5  11      262.55      230.46    124.11 o 
  -1   5  11     1002.73     1139.28    130.62 o 
   1   5  11     1093.80     1070.19    119.65 o 
   3   5  11      129.55      185.21    147.13 o 
   5   5  11      236.43      465.75    203.87 o 
   7   5  11       27.33      183.53    190.69 o 
   9   5  11      156.58      196.01    198.78 o 
  11   5  11        0.03      -13.41    224.90 o 
 -14   6  11       82.05      218.20    201.32 o 
 -12   6  11      131.90      370.52    194.16 o 
 -10   6  11      177.09      143.96    122.53 o 
  -8   6  11      270.44      513.45    118.41 o 
  -6   6  11      126.23      127.42    121.75 o 
  -4   6  11       17.84       32.14    125.58 o 
  -2   6  11      123.30       93.67    126.78 o 
   0   6  11      104.13      192.42    134.45 o 
   2   6  11        6.06       51.37    130.10 o 
   4   6  11       12.60       21.96    186.99 o 
   6   6  11        3.03       24.27    188.15 o 
   8   6  11      173.50      238.77    196.24 o 
  10   6  11      269.60      428.54    205.95 o 
  12   6  11       90.18        2.54    231.37 o 
 -11   7  11     1116.67     1167.05    133.97 o 
  -9   7  11      297.00      287.78    128.00 o 
  -7   7  11      884.92     1006.82    124.28 o 
  -5   7  11     1812.42     1505.25    122.83 o 
  -3   7  11     1825.00     2045.76    119.77 o 
  -1   7  11        5.39      -96.86    131.46 o 
   1   7  11       59.83       90.48    122.62 o 
   3   7  11      173.53      117.88    172.20 o 
   5   7  11       16.79      155.79    189.07 o 
   7   7  11      397.10      250.79    194.85 o 
   9   7  11      440.35      564.91    200.17 o 
  11   7  11      609.21      471.07    228.37 o 
 -12   8  11     1460.45     1599.63    140.53 o 
 -10   8  11      338.66      337.78    357.23 o 
  -8   8  11      142.89      302.19    125.13 o 
  -6   8  11      396.66      600.12    121.84 o 
  -4   8  11     1059.68     1066.46    126.68 o 
  -2   8  11      184.47      262.35    127.98 o 
   0   8  11       88.95      129.57    136.10 o 
   2   8  11      232.61      202.92    157.18 o 
   4   8  11       20.54     -103.09    171.74 o 
   6   8  11      374.73      462.28    192.77 o 
   8   8  11      125.32      306.26    196.93 o 
  10   8  11      650.43      695.04    208.26 o 
 -13   9  11      120.85     -101.72    248.13 o 
 -11   9  11      685.26      962.39    170.01 o 
  -9   9  11      377.50      467.60    130.34 o 
  -7   9  11       38.34      131.26    123.81 o 
  -5   9  11       20.25     -132.47    119.73 o 
  -3   9  11       36.14      136.94    125.37 o 
  -1   9  11      151.17      235.68    148.39 o 
   1   9  11      279.20      422.27    145.69 o 
   3   9  11        0.04      205.95    174.28 o 
   5   9  11        8.07      423.22    191.15 o 
   7   9  11       17.27      219.12    179.14 o 
   9   9  11       50.32       55.01    184.91 o 
  11   9  11      298.07      620.85    213.11 o 
 -12  10  11       14.16      -30.95    135.44 o 
 -10  10  11       22.08      209.55    108.67 o 
  -8  10  11      135.24      275.15    150.94 o 
  -6  10  11     1503.35     1334.29    184.22 o 
  -4  10  11        7.45      -93.58    121.81 o 
  -2  10  11       96.77      133.93    122.83 o 
   0  10  11      417.87      489.31    139.39 o 
   2  10  11       76.37      145.85    187.23 o 
   4  10  11      120.45      129.90    176.13 o 
   6  10  11      108.58      410.97    178.21 o 
   8  10  11      678.03      859.62    184.45 o 
  10  10  11       25.95      -40.68    210.11 o 
 -11  11  11      835.03      709.63    111.46 o 
  -9  11  11      534.66      526.38    132.41 o 
  -7  11  11     1915.57     1928.60    128.95 o 
  -5  11  11     1157.62     1181.04    131.06 o 
  -3  11  11        7.40      127.53    131.55 o 
  -1  11  11       84.96      271.70    138.67 o 
   1  11  11       37.41       98.21    107.82 o 
   3  11  11        6.70      228.37    175.67 o 
   5  11  11        0.73      -39.06    176.59 o 
   7  11  11     1468.60     1552.12    202.02 o 
   9  11  11      302.47      616.23    209.41 o 
 -12  12  11     1090.84     1064.49    110.61 o 
 -10  12  11      427.58      519.01    102.55 o 
  -8  12  11      368.20      542.95    183.53 o 
  -6  12  11     1867.31     2055.80    172.55 o 
  -4  12  11       72.82      -19.23    129.42 o 
  -2  12  11      138.52      122.98    124.80 o 
   0  12  11      329.07      306.73    144.47 o 
   2  12  11      212.12      353.18    146.20 o 
   4  12  11       43.57       91.99    177.05 o 
   6  12  11       49.84      162.72    180.52 o 
   8  12  11      471.29      373.53    206.18 o 
  10  12  11       85.90      291.70    193.70 o 
 -11  13  11      387.10      479.03    303.37 o 
  -9  13  11      157.14      164.76    127.11 o 
  -7  13  11     1024.41     1029.43    125.24 o 
  -5  13  11      360.30      271.83    133.94 o 
  -3  13  11      383.07      580.50    127.23 o 
  -1  13  11      258.19      252.20    141.42 o 
   1  13  11      162.56      103.88    116.16 o 
   3  13  11       38.87      155.33    177.29 o 
   5  13  11       58.39     -170.12    179.60 o 
   7  13  11       35.29       15.95    184.45 o 
   9  13  11       18.34       36.29    192.54 o 
 -10  14  11      202.93      341.43    199.95 o 
  -8  14  11      593.92      768.85    125.64 o 
  -6  14  11       71.76      206.02    129.76 o 
  -4  14  11      216.25      139.17    136.61 o 
  -2  14  11       38.27       70.54    140.01 o 
   0  14  11      153.34      334.83    151.17 o 
   2  14  11       57.56       42.14    128.95 o 
   4  14  11        1.33      290.31    182.14 o 
   6  14  11       77.40        8.09    186.30 o 
   8  14  11      131.61      198.09    190.69 o 
 -11  15  11      149.93      169.20    198.09 o 
  -9  15  11       54.66      -26.81    191.62 o 
  -7  15  11       32.01      200.39    177.40 o 
  -5  15  11      833.69      981.14    140.42 o 
  -3  15  11        0.02       88.01    138.22 o 
  -1  15  11       49.28      101.44    134.94 o 
   1  15  11       44.19      162.30    120.70 o 
   3  15  11      286.67      -13.87    182.14 o 
   5  15  11      133.15      261.19    183.76 o 
   7  15  11        4.91      -52.01    190.69 o 
   9  15  11      107.95      474.07    196.01 o 
 -10  16  11      451.59      841.92    484.13 o 
  -8  16  11      191.36      143.77    209.41 o 
  -6  16  11        1.33       67.60    398.95 o 
  -4  16  11        4.27      150.09    273.67 o 
  -2  16  11     1501.36     1573.87    132.43 o 
   0  16  11      309.09      291.41    153.72 o 
   2  16  11       69.73      223.44    154.87 o 
   4  16  11      174.08      168.50    184.68 o 
   6  16  11      312.17      300.02    168.50 o 
   8  16  11       37.54      -95.23    195.78 o 
  -9  17  11      706.28      687.65    216.12 o 
  -7  17  11      490.36      475.92    192.54 o 
  -5  17  11      396.43      327.97    138.72 o 
  -3  17  11      396.97      461.74    140.86 o 
  -1  17  11      588.87      401.45    148.97 o 
   1  17  11       13.98      229.68    115.62 o 
   3  17  11      121.56      290.89    137.53 o 
   5  17  11        2.26      -35.83    191.85 o 
   7  17  11      138.29      -96.39    194.39 o 
  -8  18  11     1045.75     1180.21    197.16 o 
  -6  18  11       47.38      282.54    131.92 o 
  -4  18  11       68.52      254.38    138.76 o 
  -2  18  11       26.78       88.13    147.17 o 
   0  18  11      339.30      268.27    156.48 o 
   2  18  11        2.52       57.42    125.63 o 
   4  18  11        1.38      220.23    123.20 o 
   6  18  11      205.65      232.99    196.01 o 
  -7  19  11      316.79      337.38    130.72 o 
  -5  19  11      124.44      266.73    141.65 o 
  -3  19  11      374.90      616.32    136.45 o 
  -1  19  11       91.86       93.69    152.77 o 
   1  19  11        9.82      105.58    123.76 o 
   3  19  11        6.00      -63.47    236.34 o 
   5  19  11        0.25      165.67    128.74 o 
  -6  20  11        9.47      -87.86    135.30 o 
  -4  20  11       98.12      192.72    170.47 o 
  -2  20  11       47.62      313.07    270.32 o 
   0  20  11        0.38      -37.33    147.95 o 
   2  20  11        0.59      251.53    162.84 o 
   4  20  11       34.73       20.75    149.09 o 
  -5  21  11      116.78       20.34    214.27 o 
  -3  21  11      317.99      534.91    155.28 o 
  -1  21  11      103.04      274.38    162.84 o 
   1  21  11      210.65      173.78    121.16 o 
   3  21  11        3.17      158.26    129.00 o 
  -4  22  11      761.20      758.38    221.43 o 
  -2  22  11       16.08      330.16    143.37 o 
   0  22  11        0.37       46.83    149.39 o 
   2  22  11       21.59       47.55    139.17 o 
  -1  23  11        1.54      138.22    270.90 o 
 -14   0  12      167.89      -47.38    180.75 o 
 -10   0  12      961.40      944.22    188.38 o 
  -8   0  12     8411.65     8263.10    182.37 o 
  -6   0  12    12687.62    12971.93    204.56 o 
  -4   0  12      409.22      415.82    169.43 o 
  -2   0  12       96.57      315.27    121.83 o 
   0   0  12     3825.98     3634.25    191.85 o 
   2   0  12    12904.64    12293.99    259.80 o 
   4   0  12    15110.26    16225.72    292.63 o 
   6   0  12     1567.15     1453.42    259.34 o 
   8   0  12       75.54       23.11    268.59 o 
  10   0  12     1355.22     1210.26    285.46 o 
  12   0  12     2041.89     1766.16    316.90 o 
 -13   1  12        7.33      -52.70    175.44 o 
 -11   1  12      167.13      129.42    126.15 o 
  -9   1  12       22.33       16.34    122.19 o 
  -7   1  12     5363.71     5391.96    128.46 o 
  -5   1  12     3996.10     4443.24    179.71 o 
  -3   1  12      156.22      177.19    123.29 o 
  -1   1  12      604.27      698.97    107.08 o 
   1   1  12      399.99      459.52    142.33 o 
   3   1  12     2512.10     2749.28    164.05 o 
   5   1  12     5091.09     5279.23    188.32 o 
   7   1  12      450.84      523.58    185.60 o 
   9   1  12      709.80      733.99    191.83 o 
  11   1  12      401.25      264.31    209.22 o 
 -14   2  12       85.18      560.06    200.40 o 
 -12   2  12      103.98       28.14    226.29 o 
 -10   2  12      608.79      707.17    118.49 o 
  -8   2  12      379.79      446.80    170.24 o 
  -6   2  12     1688.99     1821.81    126.41 o 
  -4   2  12      147.12      105.48    124.67 o 
  -2   2  12      239.36      362.70    121.47 o 
   0   2  12      161.81      185.49    110.65 o 
   2   2  12      382.46      419.21    147.04 o 
   4   2  12     4289.98     4557.10    185.12 o 
   6   2  12     1109.27     1199.17    181.18 o 
   8   2  12       38.16      -73.57    194.93 o 
  10   2  12       23.06       83.71    206.06 o 
 -13   3  12       66.64      353.19    196.24 o 
 -11   3  12        4.23      238.27    134.02 o 
  -9   3  12      557.94      591.16    129.41 o 
  -7   3  12      179.96      255.17    125.43 o 
  -5   3  12       15.63       26.45    122.09 o 
  -3   3  12      123.56       28.55    123.58 o 
  -1   3  12      945.14      894.85    127.38 o 
   1   3  12        6.53       55.39    120.28 o 
   3   3  12       30.32       73.92    139.59 o 
   5   3  12      867.46      897.07    177.85 o 
   7   3  12        2.15      -18.72    212.42 o 
   9   3  12      373.62      482.39    235.53 o 
  11   3  12      489.70      381.38    260.73 o 
 -12   4  12      284.86      391.93    136.14 o 
 -10   4  12       34.51      -80.86    130.69 o 
  -8   4  12       93.97      167.14    126.81 o 
  -6   4  12        7.41      122.10    129.56 o 
  -4   4  12      110.48      280.83    140.65 o 
  -2   4  12     1162.41     1213.19    136.99 o 
   0   4  12     2915.88     2633.82    118.56 o 
   2   4  12     2924.36     2828.77    135.33 o 
   4   4  12     1495.95     1497.81    159.49 o 
   6   4  12       28.27       90.15    209.18 o 
   8   4  12      489.48      646.27    214.50 o 
  10   4  12     1455.18     1359.35    226.98 o 
 -13   5  12       83.90      245.77    130.68 o 
 -11   5  12       26.18      131.04    119.75 o 
  -9   5  12       27.38       23.67    128.19 o 
  -7   5  12       43.91      105.52    118.78 o 
  -5   5  12     1842.58     1994.89    121.99 o 
  -3   5  12     4200.08     4171.28    131.62 o 
  -1   5  12     6785.93     7034.09    142.37 o 
   1   5  12     2032.71     2037.38    125.82 o 
   3   5  12     2001.58     2001.48    151.37 o 
   5   5  12     1850.14     1902.99    198.78 o 
   7   5  12     3145.35     3163.18    222.59 o 
   9   5  12     2003.90     1871.79    226.98 o 
  11   5  12      711.71      640.96    231.37 o 
 -12   6  12        7.08       71.85    128.41 o 
 -10   6  12        6.29       89.81    132.44 o 
  -8   6  12       55.18       10.23    127.79 o 
  -6   6  12      116.64      294.34    103.75 o 
  -4   6  12      643.80      716.34    121.85 o 
  -2   6  12     3028.68     3431.22    135.99 o 
   0   6  12     4308.46     4360.37    145.32 o 
   2   6  12      670.27      685.82    140.14 o 
   4   6  12     2278.96     2556.20    210.80 o 
   6   6  12     1007.03     1100.70    215.19 o 
   8   6  12      498.74      917.40    218.66 o 
  10   6  12      323.50      338.62    227.44 o 
 -13   7  12       48.47      212.43    133.61 o 
 -11   7  12        0.29      331.66    135.34 o 
  -9   7  12       10.50     -177.74    122.67 o 
  -7   7  12      123.94      151.21     95.43 o 
  -5   7  12      221.86      330.66    123.20 o 
  -3   7  12       20.55      164.12    126.77 o 
  -1   7  12      251.96      398.48    131.57 o 
   1   7  12      501.72      599.94    127.74 o 
   3   7  12        9.39       98.00    172.20 o 
   5   7  12      202.43      352.49    193.00 o 
   7   7  12      569.16      652.28    202.25 o 
   9   7  12        0.83      352.95    205.02 o 
  11   7  12        3.59      371.91    230.91 o 
 -12   8  12        7.21      154.28    159.03 o 
 -10   8  12        6.05      100.12    125.48 o 
  -8   8  12      291.36      303.34    101.38 o 
  -6   8  12       17.69      146.83    121.82 o 
  -4   8  12      493.21      591.96    128.92 o 
  -2   8  12       21.54      230.45    130.77 o 
   0   8  12       98.42        4.97    140.34 o 
   2   8  12      366.31      457.64    156.13 o 
   4   8  12        2.95      -69.80    191.85 o 
   6   8  12      616.10      368.90    199.24 o 
   8   8  12      194.93      361.28    202.71 o 
  10   8  12      127.94      232.99    228.83 o 
 -11   9  12       58.46      107.81    177.98 o 
  -9   9  12      778.09      686.09    100.91 o 
  -7   9  12      225.61      237.88    123.86 o 
  -5   9  12     1102.25     1192.88    249.63 o 
  -3   9  12      703.88      848.89    127.80 o 
  -1   9  12     1942.23     2140.37    139.26 o 
   1   9  12     2225.06     1792.66    135.18 o 
   3   9  12     2486.23     2720.08    182.37 o 
   5   9  12      802.02      921.10    180.29 o 
   7   9  12     1766.22     1706.29    205.02 o 
   9   9  12      537.66      727.87    208.03 o 
 -12  10  12      129.35      226.52    109.24 o 
 -10  10  12        0.03       44.42    109.95 o 
  -8  10  12       64.49      162.68    100.90 o 
  -6  10  12        1.47        2.67    191.50 o 
  -4  10  12     1079.61      965.53    135.31 o 
  -2  10  12      341.64      286.59    137.12 o 
   0  10  12     1418.81     1473.02    145.04 o 
   2  10  12      988.63     1012.17    192.77 o 
   4  10  12      710.58      962.01    195.32 o 
   6  10  12      960.12     1149.01    202.71 o 
   8  10  12     1167.80     1317.51    208.03 o 
  10  10  12      698.70     1081.05    213.11 o 
 -11  11  12      239.26      354.21    108.21 o 
  -9  11  12       44.92       67.28    131.80 o 
  -7  11  12      406.65      469.23    140.30 o 
  -5  11  12       16.25       -8.64    203.41 o 
  -3  11  12      272.64      481.27    155.56 o 
  -1  11  12      334.01      499.95    140.70 o 
   1  11  12      160.81      213.99    154.08 o 
   3  11  12       39.22        0.23    177.52 o 
   5  11  12      217.15      246.63    182.37 o 
   7  11  12      782.77      517.99    188.61 o 
   9  11  12      675.87      653.21    192.54 o 
 -10  12  12      134.33      257.42    103.43 o 
  -8  12  12      165.76      401.26    186.99 o 
  -6  12  12      181.49      269.36    126.40 o 
  -4  12  12      253.38      334.14    202.71 o 
  -2  12  12        0.08       84.58    139.45 o 
   0  12  12      194.21      237.47    147.39 o 
   2  12  12      122.60       32.58    128.58 o 
   4  12  12        6.01       52.24    181.22 o 
   6  12  12        2.37       66.80    185.38 o 
   8  12  12      215.47      418.83    190.92 o 
 -11  13  12        0.37       41.85    109.52 o 
  -9  13  12       17.78       72.54    242.70 o 
  -7  13  12      462.71      586.64    187.23 o 
  -5  13  12      179.66      358.09    126.66 o 
  -3  13  12        4.88      130.67    171.28 o 
  -1  13  12      856.47      903.51    150.13 o 
   1  13  12      319.76      406.29    160.71 o 
   3  13  12     1314.02     1380.15    200.40 o 
   5  13  12     1254.61      778.72    185.38 o 
   7  13  12       18.75      130.83    189.77 o 
   9  13  12       17.10      367.98    194.16 o 
 -10  14  12       20.18       34.56    150.56 o 
  -8  14  12      170.72       62.87    190.46 o 
  -6  14  12      834.03      952.82    133.69 o 
  -4  14  12     3485.43     3190.19    256.11 o 
  -2  14  12     1528.10     1642.92    134.09 o 
   0  14  12     3214.74     3175.96    159.49 o 
   2  14  12     1492.71     1522.61    132.78 o 
   4  14  12     1812.53     1690.34    187.23 o 
   6  14  12     2034.24     1615.92    193.93 o 
   8  14  12      703.42     1044.76    213.81 o 
  -9  15  12       12.38      335.85    211.50 o 
  -7  15  12       71.91      164.04    134.41 o 
  -5  15  12      990.16     1059.58    131.88 o 
  -3  15  12     2131.67     1910.46    134.03 o 
  -1  15  12     3426.18     3361.62    156.48 o 
   1  15  12     1063.90      913.69    118.86 o 
   3  15  12      969.86      939.92    161.68 o 
   5  15  12     1478.55     1217.66    193.70 o 
   7  15  12     1539.53     1025.35    197.63 o 
  -8  16  12       35.09      324.99    212.19 o 
  -6  16  12       76.55      214.36    214.38 o 
  -4  16  12      845.22      623.68    129.83 o 
  -2  16  12      155.02      285.90    148.01 o 
   0  16  12      442.98      710.65    154.19 o 
   2  16  12       30.22      205.91    131.57 o 
   4  16  12      217.52      601.03    125.94 o 
   6  16  12       60.57      225.59    192.08 o 
  -9  17  12       88.24      258.19    199.48 o 
  -7  17  12        0.25       16.80    133.50 o 
  -5  17  12       21.40     -101.64    178.21 o 
  -3  17  12       95.63       84.19    142.52 o 
  -1  17  12      121.39      323.23    201.56 o 
   1  17  12      484.31      453.68    159.23 o 
   3  17  12      144.62      319.91    145.97 o 
   5  17  12      133.17       72.29    165.04 o 
   7  17  12       33.95      226.75    195.78 o 
  -8  18  12      135.12      -47.85    198.32 o 
  -6  18  12       99.79       44.84    212.19 o 
  -4  18  12       16.98      121.04    140.94 o 
  -2  18  12      351.09      209.13    209.65 o 
   0  18  12      578.76      697.26    159.63 o 
   2  18  12      332.92      182.50    135.47 o 
   4  18  12      646.22      509.91    137.44 o 
   6  18  12       28.13       25.89    202.25 o 
  -7  19  12      246.14       33.28    199.01 o 
  -5  19  12      253.50      351.57    214.27 o 
  -3  19  12      511.13      233.62    151.34 o 
  -1  19  12      829.16     1107.50    157.73 o 
   1  19  12      384.19      600.49    127.58 o 
   3  19  12      641.24      676.55    137.44 o 
   5  19  12      815.81      667.57    131.67 o 
  -6  20  12      278.30      689.27    217.97 o 
  -4  20  12       61.77       73.16    138.76 o 
  -2  20  12       80.06       25.33    146.16 o 
   0  20  12      336.49      369.08    151.64 o 
   2  20  12      683.19      656.89    142.50 o 
   4  20  12      803.80      827.45    134.29 o 
  -3  21  12        0.46      112.38    153.07 o 
  -1  21  12       86.23      309.76    277.95 o 
   1  21  12      163.74      242.21    131.27 o 
 -13   1  13        1.50     -122.97    200.86 o 
 -11   1  13      722.17      876.64    136.47 o 
  -9   1  13     4493.14     4483.93    138.35 o 
  -7   1  13     1916.71     2004.65    125.05 o 
  -5   1  13      215.00      292.45    134.76 o 
  -3   1  13     1028.70     1077.71    102.58 o 
  -1   1  13     1178.81     1215.23    107.87 o 
   1   1  13     8346.61     8207.63    166.62 o 
   3   1  13     7413.14     7390.24    188.47 o 
   5   1  13      279.37      451.84    176.21 o 
   7   1  13      430.01      635.65    187.78 o 
   9   1  13      204.98      277.73    203.32 o 
  11   1  13      170.07      160.98    229.61 o 
 -12   2  13      289.78      379.19    125.11 o 
 -10   2  13      611.91      774.86    205.02 o 
  -8   2  13     2631.62     2984.49    134.99 o 
  -6   2  13      467.62      535.98    132.68 o 
  -4   2  13     1786.11     1899.65    137.70 o 
  -2   2  13     2405.34     2429.33    173.01 o 
   0   2  13     2934.48     2671.00    120.82 o 
   2   2  13     1861.13     2140.01    162.90 o 
   4   2  13      590.81      633.25    176.78 o 
   6   2  13       93.80       45.71    181.55 o 
   8   2  13     1650.44     1701.52    200.03 o 
  10   2  13      165.53      229.19    219.32 o 
 -13   3  13       63.47      168.41    127.06 o 
 -11   3  13       61.77     -112.04    127.19 o 
  -9   3  13       82.12      147.70    124.52 o 
  -7   3  13      700.02      765.21    128.52 o 
  -5   3  13      937.12      779.45    125.63 o 
  -3   3  13     1294.69     1292.01    127.71 o 
  -1   3  13      452.69      551.09    115.49 o 
   1   3  13     1548.96     1674.60    125.43 o 
   3   3  13     1988.59     1985.89    146.55 o 
   5   3  13      914.66     1051.04    179.36 o 
   7   3  13      555.97      453.73    231.37 o 
   9   3  13      183.19      260.96    253.10 o 
  11   3  13       42.65       98.93    268.12 o 
 -12   4  13        3.99      214.05    146.20 o 
 -10   4  13      100.62      128.72    133.40 o 
  -8   4  13      521.93      645.20    202.71 o 
  -6   4  13      185.25       60.20    143.54 o 
  -4   4  13     3081.10     3041.39    151.05 o 
  -2   4  13       43.78       57.48    128.26 o 
   0   4  13       83.79      181.44    120.00 o 
   2   4  13      434.18      462.45    133.12 o 
   4   4  13     1741.50     1560.65    159.09 o 
   6   4  13      187.23      442.87    212.88 o 
   8   4  13     1219.05     1246.55    237.85 o 
  10   4  13        9.61        3.00    243.62 o 
 -13   5  13       22.05      -56.63    178.90 o 
 -11   5  13      110.76      151.55    200.75 o 
  -9   5  13        2.69     -132.84    123.67 o 
  -7   5  13       96.98      249.39    127.72 o 
  -5   5  13       15.26       28.77    102.16 o 
  -3   5  13        3.35       34.72    128.84 o 
  -1   5  13     2913.11     2560.78    145.36 o 
   1   5  13      172.90      294.23    128.56 o 
   3   5  13       35.06      118.96    147.28 o 
   5   5  13       33.37     -102.16    211.26 o 
   7   5  13       83.65       52.24    219.12 o 
   9   5  13       50.73       35.60    242.01 o 
 -12   6  13      953.76     1089.37    197.86 o 
 -10   6  13      151.29      232.18    138.57 o 
  -8   6  13      384.96      655.36    188.84 o 
  -6   6  13      686.14      812.95    104.35 o 
  -4   6  13     3464.21     3569.20    190.58 o 
  -2   6  13     5972.49     5895.26    170.70 o 
   0   6  13     3082.79     3037.69    125.32 o 
   2   6  13      653.18      880.16    159.62 o 
   4   6  13      112.45      251.02    210.57 o 
   6   6  13     2097.52     2044.92    207.80 o 
   8   6  13     2249.48     2132.98    229.06 o 
  10   6  13     1347.43      980.74    233.92 o 
 -11   7  13     1310.46     1333.33    140.53 o 
  -9   7  13      908.21      731.13    171.51 o 
  -7   7  13      523.65      663.78    104.25 o 
  -5   7  13     2960.82     3288.16    135.69 o 
  -3   7  13     3391.28     3209.90    136.07 o 
  -1   7  13     2868.91     2826.77    218.43 o 
   1   7  13     2140.29     2039.49    133.03 o 
   3   7  13      815.09      904.00    179.14 o 
   5   7  13     2784.93     2646.81    205.72 o 
   7   7  13     2780.84     2445.49    210.80 o 
   9   7  13     1343.34     1197.55    229.76 o 
 -12   8  13      617.82      764.03    246.98 o 
 -10   8  13     1551.53     1512.78    129.62 o 
  -8   8  13     1476.52     1497.96    107.54 o 
  -6   8  13      709.38      735.39    127.32 o 
  -4   8  13     1997.23     1919.35    238.08 o 
  -2   8  13      875.04      954.89    140.06 o 
   0   8  13     3629.12     3431.72    149.10 o 
   2   8  13     1255.12     1342.70    159.25 o 
   4   8  13     3106.22     2987.74    204.79 o 
   6   8  13     2265.13     2052.77    210.57 o 
   8   8  13     1298.10     1335.31    210.80 o 
  10   8  13      581.02      471.07    216.81 o 
 -11   9  13       20.69       16.14    291.47 o 
  -9   9  13      122.68      190.43    106.10 o 
  -7   9  13      334.32      475.26    106.47 o 
  -5   9  13      396.79      496.85    132.49 o 
  -3   9  13      769.82      810.88    131.10 o 
  -1   9  13      238.43      174.65    137.99 o 
   1   9  13      665.52      710.97    135.85 o 
   3   9  13      328.80       91.30    182.14 o 
   5   9  13     1101.88     1255.80    202.48 o 
   7   9  13      813.40      998.07    208.03 o 
   9   9  13      242.82      476.38    211.26 o 
 -10  10  13      320.68      469.75    104.00 o 
  -8  10  13      109.92       83.77    209.88 o 
  -6  10  13        1.02      170.89    126.36 o 
  -4  10  13       35.69      112.92    128.05 o 
  -2  10  13      122.46      158.18    139.44 o 
   0  10  13      220.25      383.32    155.44 o 
   2  10  13     1281.87     1170.74    197.63 o 
   4  10  13        7.71      283.61    197.86 o 
   6  10  13       45.95      -19.88    205.49 o 
   8  10  13        5.38       19.42    209.65 o 
 -11  11  13      184.21      143.62    230.22 o 
  -9  11  13      302.87      270.25    135.98 o 
  -7  11  13        8.41      143.54    186.30 o 
  -5  11  13      914.56      924.22    145.74 o 
  -3  11  13     1316.32     1431.19    140.16 o 
  -1  11  13     1503.57     1513.12    147.82 o 
   1  11  13      255.55      333.99    145.05 o 
   3  11  13       19.67      154.87    181.45 o 
   5  11  13      231.02      321.52    184.68 o 
   7  11  13      449.52      432.47    208.72 o 
   9  11  13      382.98      379.30    214.96 o 
 -10  12  13      227.21       17.31    130.59 o 
  -8  12  13       48.26      155.58    128.25 o 
  -6  12  13      251.33      367.02    276.91 o 
  -4  12  13     2243.93     2217.88    130.58 o 
  -2  12  13      856.23     1000.13    132.00 o 
   0  12  13     3029.19     2777.68    162.72 o 
   2  12  13      420.69      484.47    180.29 o 
   4  12  13      277.59      403.11    202.25 o 
   6  12  13     1070.64     1462.90    210.34 o 
   8  12  13      560.85      534.63    213.11 o 
  -9  13  13      493.57      873.95    192.77 o 
  -7  13  13      246.48      577.16    208.49 o 
  -5  13  13     2138.75     2048.46    368.79 o 
  -3  13  13     1815.25     1648.22    153.48 o 
  -1  13  13      768.48      714.98    150.04 o 
   1  13  13     2517.73     2579.89    171.01 o 
   3  13  13      914.68      730.36    151.98 o 
   5  13  13      392.94      573.00    188.84 o 
   7  13  13      963.13     1647.12    213.11 o 
 -10  14  13       45.35      124.05    140.47 o 
  -8  14  13       21.94       87.14    193.47 o 
  -6  14  13       11.30      -23.11    144.46 o 
  -4  14  13      685.56      829.68    144.97 o 
  -2  14  13      418.31      387.03    145.29 o 
   0  14  13      848.84      853.19    146.80 o 
   2  14  13      413.34      385.08    186.30 o 
   4  14  13        4.84     -192.08    187.46 o 
   6  14  13       25.38      239.69    194.39 o 
  -9  15  13      276.37      352.87    368.67 o 
  -7  15  13      226.72      102.42    174.40 o 
  -5  15  13      920.27      956.13    146.07 o 
  -3  15  13      567.35      988.67    241.43 o 
  -1  15  13       62.38       40.69    152.89 o 
   1  15  13      179.01      409.12    184.91 o 
   3  15  13      130.58      287.26    133.97 o 
   5  15  13      801.68     1077.82    193.23 o 
   7  15  13     1094.04      998.53    199.71 o 
  -8  16  13      806.19      857.54    199.94 o 
  -6  16  13      306.74      361.88    133.86 o 
  -4  16  13      116.47      117.30    144.61 o 
  -2  16  13      449.52      485.17    151.07 o 
   0  16  13       15.58      -53.04    160.82 o 
   2  16  13     1050.15      947.00    137.03 o 
   4  16  13     1338.06     1074.39    220.39 o 
  -7  17  13     1405.71     1490.17    216.35 o 
  -5  17  13      120.13      319.02    142.09 o 
  -3  17  13      530.93      612.71    144.23 o 
  -1  17  13      281.08      451.27    157.74 o 
   1  17  13      578.12      945.14    190.23 o 
   3  17  13     2313.85     1741.61    139.66 o 
   5  17  13      617.52      336.38    183.99 o 
  -6  18  13      461.20      391.32    177.05 o 
  -4  18  13      585.59      508.36    139.19 o 
  -2  18  13       89.35       92.95    142.86 o 
   0  18  13      202.42      376.84    164.56 o 
   2  18  13     1287.54      998.22    137.93 o 
   4  18  13      579.48      466.91    200.86 o 
  -5  19  13      108.64       75.27    254.72 o 
  -3  19  13      224.25      247.04    153.89 o 
  -1  19  13       15.85      -18.99    158.38 o 
   1  19  13      139.80        3.00    172.20 o 
   3  19  13      355.58      -16.58    171.97 o 
  -4  20  13       53.37      143.77    234.84 o 
  -2  20  13      404.37      562.13    149.29 o 
   0  20  13      659.56      473.37    157.85 o 
   2  20  13      324.10      529.24    163.42 o 
 -10   0  14      352.19      694.35    174.05 o 
  -6   0  14     2246.21     2247.40    187.23 o 
  -4   0  14      616.85      667.31    192.54 o 
  -2   0  14     1293.66     1303.18    128.50 o 
   0   0  14     3336.98     3208.25    202.02 o 
   2   0  14    14863.59    14721.91    283.84 o 
   4   0  14    13429.40    13120.56    295.40 o 
   6   0  14     1915.56     2037.98    265.35 o 
   8   0  14      197.50      344.40    291.01 o 
  10   0  14      136.54       73.73    318.05 o 
 -11   1  14      757.31      737.57    196.70 o 
  -9   1  14      735.38      606.05    193.00 o 
  -7   1  14     3385.89     3370.90    217.27 o 
  -5   1  14      842.45      963.92    233.22 o 
  -3   1  14      486.03      422.79    109.08 o 
  -1   1  14     1016.37     1084.60    112.98 o 
   1   1  14     3421.66     3370.55    129.87 o 
   3   1  14     3457.52     3705.50    182.39 o 
   5   1  14     3255.38     3364.04    184.64 o 
   7   1  14      577.76      513.55    200.66 o 
   9   1  14       13.00      -37.27    221.30 o 
 -12   2  14       33.52       65.82    132.70 o 
 -10   2  14       12.08      -31.97    163.07 o 
  -8   2  14       10.57      316.31    133.16 o 
  -6   2  14      265.46      314.06    128.14 o 
  -4   2  14      362.42      450.65    102.82 o 
  -2   2  14       12.33       48.75    105.05 o 
   0   2  14      166.95      132.91    117.03 o 
   2   2  14      250.07      326.16    133.93 o 
   4   2  14      106.31      129.31    176.55 o 
   6   2  14      560.47      594.87    186.83 o 
   8   2  14        1.97       37.74    216.98 o 
  10   2  14       21.35      240.62    278.76 o 
 -11   3  14      113.42      285.32    222.24 o 
  -9   3  14      142.82      224.22    134.73 o 
  -7   3  14      138.25      201.34    130.48 o 
  -5   3  14        4.84      104.37    103.65 o 
  -3   3  14        7.46      196.57    108.29 o 
  -1   3  14       55.38      143.54    114.63 o 
   1   3  14      861.12     1000.69    129.91 o 
   3   3  14      127.76      113.04    142.94 o 
   5   3  14        8.53      -29.12    159.59 o 
   7   3  14       11.71       49.23    246.17 o 
   9   3  14      120.64      135.91    257.72 o 
 -12   4  14      555.33      841.24    133.25 o 
 -10   4  14       47.95       13.23    129.05 o 
  -8   4  14      356.70      305.69    132.03 o 
  -6   4  14     1857.28     1739.03    137.55 o 
  -4   4  14     1694.20     1748.22    108.66 o 
  -2   4  14     2031.84     1911.00    137.35 o 
   0   4  14     1178.02     1183.59    118.55 o 
   2   4  14      674.88      666.31    134.28 o 
   4   4  14      464.16      474.61    157.24 o 
   6   4  14      369.86      239.00    218.89 o 
   8   4  14      219.89      246.63    239.69 o 
  10   4  14      223.55      337.01    248.48 o 
 -11   5  14      825.09      943.06    180.98 o 
  -9   5  14      517.17      748.72    133.99 o 
  -7   5  14     2380.65     2556.17    164.46 o 
  -5   5  14     2974.31     2977.49    111.18 o 
  -3   5  14     6706.91     6636.55    214.62 o 
  -1   5  14     3675.18     3500.32    123.18 o 
   1   5  14     1296.45     1269.16    130.49 o 
   3   5  14      418.51      515.06    147.12 o 
   5   5  14     1222.38     1277.52    217.74 o 
   7   5  14     1170.17     1167.96    223.51 o 
   9   5  14     1175.53      934.51    232.07 o 
 -12   6  14      382.01      268.36    179.60 o 
 -10   6  14      623.42      871.14    129.30 o 
  -8   6  14      540.36      402.00    133.97 o 
  -6   6  14      540.96      473.94    102.10 o 
  -4   6  14     3698.84     3647.51    200.75 o 
  -2   6  14     2725.89     2614.34    140.97 o 
   0   6  14     2215.76     2098.00    125.21 o 
   2   6  14      267.15      350.31    141.51 o 
   4   6  14      566.94      367.28    215.89 o 
   6   6  14      335.56      328.22    220.51 o 
   8   6  14      512.47      380.46    227.91 o 
 -11   7  14      374.80      246.63    180.29 o 
  -9   7  14      147.79      164.94    128.11 o 
  -7   7  14       60.46      150.83    131.63 o 
  -5   7  14       94.36      -63.15    181.91 o 
  -3   7  14       10.81      243.24    256.22 o 
  -1   7  14      186.71      390.80    141.12 o 
   1   7  14      301.93      554.48    138.03 o 
   3   7  14       29.25       13.18    179.83 o 
   5   7  14        4.67      185.84    202.02 o 
   7   7  14        0.13       85.52    224.67 o 
   9   7  14       48.97      234.15    230.91 o 
 -10   8  14      113.88      253.16    112.45 o 
  -8   8  14       37.78      153.00    126.34 o 
  -6   8  14      814.88      932.21    128.19 o 
  -4   8  14      422.23      299.24    134.15 o 
  -2   8  14     1184.44     1357.25    139.24 o 
   0   8  14      189.09      232.25    124.42 o 
   2   8  14      462.38      464.68    157.38 o 
   4   8  14      276.69      282.92    199.94 o 
   6   8  14      519.38      767.16    207.33 o 
   8   8  14       41.70      -12.25    212.42 o 
 -11   9  14      540.17      637.43    109.09 o 
  -9   9  14      371.23      429.26    107.95 o 
  -7   9  14      776.38      976.95    190.00 o 
  -5   9  14     1428.01     1262.26    128.92 o 
  -3   9  14     1376.80     1421.88    140.25 o 
  -1   9  14     1311.07     1136.93    144.83 o 
   1   9  14     1337.27     1381.07    141.56 o 
   3   9  14     1262.06     1371.60    203.41 o 
   5   9  14     2595.14     2396.02    211.50 o 
   7   9  14      113.59      259.80    206.87 o 
 -10  10  14      380.77      317.24    114.26 o 
  -8  10  14      325.31      363.25    222.71 o 
  -6  10  14     1842.61     1896.54    278.53 o 
  -4  10  14     1919.49     1783.02    129.37 o 
  -2  10  14     1924.12     2015.75    145.28 o 
   0  10  14     1356.41     1244.86    152.36 o 
   2  10  14       41.28        7.17    180.52 o 
   4  10  14     1011.23     1276.60    203.64 o 
   6  10  14      489.10      751.44    208.49 o 
  -9  11  14       61.26      145.81    131.04 o 
  -7  11  14      441.03      457.66    208.49 o 
  -5  11  14      835.77      830.41    133.71 o 
  -3  11  14      695.90      567.36    169.89 o 
  -1  11  14      901.38      783.26    150.17 o 
   1  11  14      192.55      358.99    148.04 o 
   3  11  14       82.93      212.19    184.22 o 
   5  11  14       67.93      190.69    187.92 o 
   7  11  14       57.40      484.71    209.88 o 
 -10  12  14        9.34      131.45    140.22 o 
  -8  12  14      190.78      117.65    194.39 o 
  -6  12  14       22.40       20.54    126.95 o 
  -4  12  14      219.41       -0.13    143.56 o 
  -2  12  14       26.19      -18.18    161.68 o 
   0  12  14       51.76      115.47    155.69 o 
   2  12  14        0.19      195.55    183.30 o 
   4  12  14        0.77      -66.34    205.25 o 
   6  12  14       67.55      348.33    211.26 o 
  -9  13  14       14.43     -153.71    134.59 o 
  -7  13  14       78.71      -91.30    193.47 o 
  -5  13  14     1029.80     1174.95    142.54 o 
  -3  13  14      397.45      499.47    133.51 o 
  -1  13  14      565.21      521.24    184.34 o 
   1  13  14      287.58      439.63    184.45 o 
   3  13  14       93.16      186.07    205.02 o 
   5  13  14      843.89      983.05    191.85 o 
   7  13  14       28.39      401.73    214.50 o 
  -8  14  14     1129.87     1161.03    217.04 o 
  -6  14  14     1978.08     1871.99    137.23 o 
  -4  14  14     1764.65     1557.77    143.50 o 
  -2  14  14     2922.94     2705.45    145.19 o 
   0  14  14     2613.24     2267.02    165.38 o 
   2  14  14      721.07      619.69    190.00 o 
   4  14  14      819.71     1094.23    192.08 o 
   6  14  14      590.71      358.27    197.40 o 
  -7  15  14     1325.18     1217.19    200.40 o 
  -5  15  14       34.73      147.30    142.41 o 
  -3  15  14      370.74      471.79    148.27 o 
  -1  15  14     3214.86     2691.03    159.14 o 
   1  15  14     2565.23     2380.30    195.55 o 
   3  15  14      635.23      746.78    137.48 o 
   5  15  14      251.84       85.29    194.62 o 
  -6  16  14      317.57      358.27    215.42 o 
  -4  16  14      362.05      339.06    136.75 o 
  -2  16  14       17.19      116.28    142.61 o 
   0  16  14     1392.47     1248.93    166.11 o 
   2  16  14      389.51      421.14    193.00 o 
   4  16  14      254.62      546.10    242.12 o 
  -5  17  14      179.86      122.02    135.41 o 
  -3  17  14      114.33      269.67    151.62 o 
  -1  17  14       20.85      -24.86    177.75 o 
   1  17  14        0.41       73.50    174.74 o 
   3  17  14        2.08        5.62    194.97 o 
  -4  18  14       62.01       60.79    232.76 o 
  -2  18  14       26.77      224.48    145.23 o 
   0  18  14      369.23      410.34    170.14 o 
   2  18  14      362.46       93.84    196.93 o 
  -3  19  14      446.67      599.58    253.10 o 
  -1  19  14      600.19      486.36    166.33 o 
 -11   1  15      179.60      338.39    200.17 o 
  -7   1  15     1547.35     1379.27    136.47 o 
  -5   1  15        8.30       87.49    128.63 o 
  -3   1  15      111.01      142.80     90.30 o 
  -1   1  15       43.30      150.78     95.60 o 
   1   1  15       96.96      141.79    127.09 o 
   3   1  15       16.91       27.83    176.94 o 
   5   1  15      254.32      234.31    177.36 o 
   7   1  15      105.87      282.45    212.80 o 
   9   1  15        2.59      159.42    244.91 o 
 -10   2  15     4055.55     3688.77    137.17 o 
  -8   2  15     4440.33     4218.81    199.71 o 
  -6   2  15      900.78     1054.05    153.48 o 
  -4   2  15      160.37      233.51    107.60 o 
  -2   2  15       78.61      154.03     96.12 o 
   0   2  15      314.73      318.87    121.11 o 
   2   2  15     1401.79     1282.39    132.20 o 
   4   2  15      624.56      593.62    150.90 o 
   6   2  15      163.52      324.65    191.56 o 
   8   2  15       22.38      159.03    271.36 o 
 -11   3  15      962.38     1254.79    179.37 o 
  -9   3  15      856.55     1071.81    197.86 o 
  -7   3  15      313.66      599.15    199.71 o 
  -5   3  15     1424.15     1397.59    107.06 o 
  -3   3  15     1247.42     1152.29    114.75 o 
  -1   3  15       66.78      108.34    117.55 o 
   1   3  15      243.83      438.80    128.24 o 
   3   3  15      144.49      183.80    145.00 o 
   5   3  15      149.27      181.77    168.81 o 
   7   3  15       71.59       63.10    251.02 o 
   9   3  15      164.66      131.52    264.43 o 
 -10   4  15      222.48       58.44    233.45 o 
  -8   4  15       13.62       55.50    133.50 o 
  -6   4  15      188.36      214.85    138.77 o 
  -4   4  15     1657.16     1695.99    111.08 o 
  -2   4  15      488.97      416.64    111.42 o 
   0   4  15        8.20       39.08    123.29 o 
   2   4  15       24.79      145.62    132.31 o 
   4   4  15        5.28       28.11    161.04 o 
   6   4  15      153.34       40.91    220.05 o 
   8   4  15        0.06      193.47    243.39 o 
 -11   5  15       79.98      405.19    176.13 o 
  -9   5  15        0.06      236.96    129.29 o 
  -7   5  15      184.98       60.68    171.85 o 
  -5   5  15       67.94      127.78    109.70 o 
  -3   5  15        5.13      -30.00    281.07 o 
  -1   5  15        7.70       66.36    124.01 o 
   1   5  15       59.94       74.03    130.42 o 
   3   5  15       25.99       27.84    150.11 o 
   5   5  15        2.11       24.27    218.43 o 
   7   5  15       23.72     -183.06    222.59 o 
 -10   6  15       50.40      146.87    282.57 o 
  -8   6  15      335.48      505.90    135.44 o 
  -6   6  15      408.78      508.10    144.23 o 
  -4   6  15        9.73      254.89    187.11 o 
  -2   6  15      490.58      540.40    143.40 o 
   0   6  15        7.57       84.92    121.99 o 
   2   6  15       20.82      137.43    144.64 o 
   4   6  15       60.59      -18.72    201.79 o 
   6   6  15       20.77     -100.32    206.87 o 
   8   6  15       15.47      107.71    229.06 o 
 -11   7  15      451.90      520.07    201.09 o 
  -9   7  15      408.02      347.65    114.66 o 
  -7   7  15      767.22      931.55    135.90 o 
  -5   7  15      883.02      918.54    136.92 o 
  -3   7  15     1680.01     1641.89    342.55 o 
  -1   7  15      419.36      466.71    125.48 o 
   1   7  15      179.56      252.31    138.67 o 
   3   7  15      125.81      322.67    201.09 o 
   5   7  15       70.87       -5.78    205.49 o 
   7   7  15       13.05      158.56    224.90 o 
 -10   8  15      310.76      437.48    105.99 o 
  -8   8  15      146.52      467.62    128.85 o 
  -6   8  15      650.85      667.90    140.29 o 
  -4   8  15      725.16      712.49    136.40 o 
  -2   8  15      404.63      424.01    139.77 o 
   0   8  15       77.67       62.16    133.77 o 
   2   8  15      141.19      305.44    162.11 o 
   4   8  15       95.74      116.26    200.86 o 
   6   8  15       15.39      306.03    208.72 o 
   8   8  15      113.50      377.46    213.58 o 
  -9   9  15       87.72       29.69    113.61 o 
  -7   9  15       13.21      -20.08    134.22 o 
  -5   9  15      244.81      403.49    138.23 o 
  -3   9  15        7.37      204.67    130.66 o 
  -1   9  15      167.34      212.86    146.43 o 
   1   9  15       17.20      -70.34    140.22 o 
   3   9  15        5.28      165.73    186.30 o 
   5   9  15       76.58      233.68    208.72 o 
   7   9  15        0.55     -226.29    227.68 o 
 -10  10  15      168.31       29.04    430.04 o 
  -8  10  15      118.56      175.17    114.95 o 
  -6  10  15       50.11      256.57    189.77 o 
  -4  10  15       15.41       97.04    137.01 o 
  -2  10  15       50.66       48.18    164.92 o 
   0  10  15       40.84      159.72    132.74 o 
   2  10  15       29.47      452.11    199.48 o 
   4  10  15        3.70      281.53    206.18 o 
   6  10  15      201.50      113.49    211.96 o 
  -9  11  15      902.90      969.97    125.60 o 
  -7  11  15      338.53      340.56    133.73 o 
  -5  11  15      199.49      223.32    131.54 o 
  -3  11  15      262.25      355.78    170.58 o 
  -1  11  15       71.03       55.66    149.83 o 
   1  11  15      102.42      224.81    152.86 o 
   3  11  15        1.53      148.86    186.30 o 
   7  11  15       83.88       24.27    217.04 o 
  -8  12  15      262.82      608.37    214.50 o 
  -6  12  15      471.42      605.82    210.57 o 
  -4  12  15      593.31      423.12    140.01 o 
  -2  12  15      594.18      487.03    150.42 o 
   0  12  15      128.18       84.06    158.21 o 
   2  12  15       73.29      295.40    188.15 o 
   4  12  15        1.54      179.14    189.77 o 
  -7  13  15      494.14      609.98    213.34 o 
  -5  13  15      405.37      166.88    227.68 o 
  -3  13  15     1062.07      925.08    150.67 o 
  -1  13  15      189.22      423.11    152.10 o 
   1  13  15       19.76      -62.87    186.30 o 
   3  13  15      184.56      -23.11    190.46 o 
   5  13  15       13.31      301.18    193.23 o 
  -6  14  15        4.78       35.97    135.49 o 
  -4  14  15       88.00       40.40    147.99 o 
  -2  14  15        0.40      -27.95    152.50 o 
   0  14  15       12.74       10.00    165.27 o 
   2  14  15      251.57        0.23    192.08 o 
   4  14  15       55.64      172.66    193.70 o 
  -7  15  15       13.24      187.69    219.35 o 
  -5  15  15       20.62      493.49    229.99 o 
  -3  15  15       33.95      -35.38    143.73 o 
  -1  15  15      171.94      123.78    161.84 o 
   1  15  15        3.14      127.13    192.08 o 
  -4  16  15      277.76      355.73    232.99 o 
  -2  16  15      360.00      126.19    155.73 o 
   0  16  15      267.55      487.87    171.45 o 
   2  16  15       67.77      498.34    193.93 o 
  -3  17  15      476.02      508.67    145.53 o 
  -1  17  15        1.99       47.75    164.89 o 
   1  17  15      208.98      217.74    175.67 o 
  -8   0  16     2287.32     2071.03    179.37 o 
  -6   0  16        9.98      143.08    188.38 o 
  -4   0  16       40.98      196.10    141.45 o 
  -2   0  16      197.39      273.23    138.88 o 
   0   0  16      616.09      695.59    153.96 o 
   2   0  16     5000.13     4119.88    252.41 o 
   4   0  16     1400.45     1266.66    254.03 o 
   6   0  16        5.21      -99.39    280.14 o 
   8   0  16      627.52      520.30    336.31 o 
  -9   1  16      324.00      219.82    198.32 o 
  -7   1  16       53.53       -6.15    135.89 o 
  -5   1  16       10.88      -67.41    110.45 o 
  -3   1  16       38.58        9.26     94.77 o 
  -1   1  16       15.53       90.30    104.39 o 
   1   1  16      516.61      624.89    126.85 o 
   3   1  16      634.53      644.80    137.52 o 
   5   1  16        2.27       56.62    189.36 o 
   7   1  16      196.42      151.36    215.73 o 
 -10   2  16       31.68      -18.03    201.09 o 
  -8   2  16      261.91      249.64    138.01 o 
  -6   2  16       24.88      336.62    199.01 o 
  -4   2  16       35.10      139.70    108.96 o 
  -2   2  16       41.17      119.48    100.24 o 
   0   2  16        9.48       41.81    125.95 o 
   2   2  16      348.08      485.43    133.54 o 
   4   2  16      399.30      401.60    155.62 o 
   6   2  16       14.35       90.24    179.48 o 
   8   2  16        2.90      197.16    278.76 o 
  -7   3  16      176.39      148.16    189.07 o 
  -5   3  16       42.09      144.69    241.08 o 
  -3   3  16        3.13       72.17     94.54 o 
  -1   3  16      324.32      342.23    120.51 o 
   1   3  16      266.46      475.71    128.66 o 
   3   3  16      491.02      458.32    148.92 o 
   5   3  16        7.07      127.53    166.71 o 
   7   3  16       34.53      151.63    242.70 o 
  -8   4  16       12.39      254.03    190.46 o 
  -6   4  16        0.07       31.20    186.30 o 
  -4   4  16        9.82        4.87    175.76 o 
  -2   4  16       33.47       29.80    128.08 o 
   0   4  16      251.43      251.01    127.57 o 
   2   4  16       61.45       62.51    139.44 o 
   4   4  16      247.71      357.89    164.13 o 
   6   4  16       69.41       88.99    239.23 o 
  -7   5  16        5.72       11.56    205.02 o 
  -5   5  16      173.92      231.61    138.45 o 
  -3   5  16     1391.46     1222.94    154.40 o 
  -1   5  16      325.67      303.81    122.26 o 
   1   5  16      403.09      559.20    135.08 o 
   3   5  16      134.65      150.24    153.05 o 
   5   5  16       86.36      278.30    222.82 o 
   7   5  16      607.79      684.87    245.47 o 
 -10   6  16      168.31     -189.54    178.21 o 
  -8   6  16        1.52       27.32    141.30 o 
  -6   6  16       13.59      122.53    134.28 o 
  -4   6  16      833.50      877.67    138.23 o 
  -2   6  16      217.41      157.84    118.22 o 
   0   6  16      140.48      218.79    130.99 o 
   2   6  16       73.48      200.65    147.98 o 
   4   6  16       38.80       50.85    221.90 o 
   6   6  16       48.82      364.51    226.98 o 
  -9   7  16       29.75      280.58    144.07 o 
  -7   7  16        1.77      135.22    189.54 o 
  -5   7  16       10.60      238.86    138.15 o 
  -3   7  16      218.10      375.85    137.41 o 
  -1   7  16      125.45       92.50    121.68 o 
   1   7  16       58.09      203.80    142.01 o 
   3   7  16        9.68      206.18    205.02 o 
   5   7  16       85.72      266.74    209.65 o 
   7   7  16        4.63       18.72    215.66 o 
  -8   8  16        2.22      115.37    187.23 o 
  -6   8  16        7.07      -16.41    206.87 o 
  -4   8  16      139.68      441.83    142.08 o 
  -2   8  16       27.07      169.23    217.16 o 
   0   8  16       43.45      142.04    132.20 o 
   2   8  16        8.20      174.90    167.83 o 
   4   8  16       14.47       35.60    207.57 o 
   6   8  16      128.19      411.20    227.91 o 
  -9   9  16       94.40       44.04    138.69 o 
  -7   9  16       73.02      -56.17    209.88 o 
  -5   9  16        0.15       46.46    207.33 o 
  -3   9  16        4.16      -61.94    142.43 o 
  -1   9  16      250.11      133.52    132.38 o 
   1   9  16      357.60      359.51    153.03 o 
   3   9  16      218.49      360.12    205.95 o 
  -8  10  16        4.05      140.01    138.67 o 
  -6  10  16       33.29       84.96    126.50 o 
  -4  10  16       22.31      333.80    138.47 o 
  -2  10  16       73.60      207.11    146.50 o 
   0  10  16      109.73       80.67    137.76 o 
   2  10  16       53.97       76.97    206.87 o 
  -7  11  16       72.92       77.33    137.29 o 
  -5  11  16       51.85      -54.76    141.42 o 
  -3  11  16       42.88      183.31    148.10 o 
  -1  11  16        0.93       55.78    159.72 o 
   1  11  16        0.85       27.78    172.14 o 
   3  11  16       19.76      192.31    190.23 o 
  -6  12  16       22.02      175.21    214.73 o 
  -4  12  16        5.83      209.19    138.30 o 
  -2  12  16       48.37       64.37    151.16 o 
   0  12  16        0.22       30.49    134.17 o 
   2  12  16       32.95     -241.31    191.15 o 
  -5  13  16        0.67      178.21    232.30 o 
  -3  13  16        0.99       63.01    151.88 o 
  -1  13  16       33.09       -8.00    157.52 o 
   1  13  16      216.15      316.66    191.39 o 
  -4  14  16     1180.55      922.26    237.38 o 
  -2  14  16      382.02      459.71    158.63 o 
   0  14  16      116.07      215.58    155.60 o 
   2  14  16      637.72      872.56    198.78 o 
  -3  15  16     1200.60     1098.16    268.36 o 
  -1  15  16       59.27      256.99    153.56 o 
   1  15  16       41.82       78.13    196.47 o 
  -9   1  17      454.54      387.86    202.25 o 
  -7   1  17      573.01      640.79    137.67 o 
  -5   1  17      277.15      495.33    112.80 o 
  -3   1  17      119.89      187.71    102.32 o 
  -1   1  17      158.95      119.84    104.26 o 
   1   1  17      612.34      590.74    113.61 o 
   3   1  17     1131.57      965.78    149.99 o 
   5   1  17      506.33      493.18    163.83 o 
  -8   2  17        2.18      495.57    196.24 o 
  -6   2  17      289.49      286.12    193.34 o 
  -4   2  17      119.45      208.00    118.57 o 
  -2   2  17      326.23      372.02    102.15 o 
   0   2  17      523.18      484.85    127.04 o 
   2   2  17       12.31      190.99    139.60 o 
   4   2  17       27.94       90.96    155.54 o 
   6   2  17      179.17       92.82    189.64 o 
  -9   3  17      141.51      -73.97    200.17 o 
  -7   3  17       25.40      -14.38    167.23 o 
  -5   3  17       91.09       58.33    196.82 o 
  -3   3  17       16.96       -7.77     99.94 o 
  -1   3  17      289.64      345.77    123.46 o 
   1   3  17      303.47      385.17    138.40 o 
   3   3  17        9.16      137.36    148.82 o 
   5   3  17      353.90      449.31    182.94 o 
  -8   4  17       79.41       77.48    137.94 o 
  -6   4  17        2.64      408.20    208.49 o 
  -4   4  17       27.66      122.49    143.84 o 
  -2   4  17        8.18       18.02    121.36 o 
   0   4  17      429.85      527.06    132.01 o 
   2   4  17      125.48      238.27    146.81 o 
   4   4  17       58.76       45.21    171.48 o 
   6   4  17      172.14      385.31    243.86 o 
  -9   5  17        0.08       32.04    140.97 o 
  -7   5  17       31.36        2.77    191.62 o 
  -5   5  17      122.76       94.54    209.88 o 
  -3   5  17      155.88      263.43    100.70 o 
  -1   5  17       41.43      136.20    155.39 o 
   1   5  17       98.35      203.41    139.89 o 
   3   5  17       30.65       21.34    157.98 o 
   5   5  17       46.20       90.61    229.29 o 
  -8   6  17        7.15       88.88    138.52 o 
  -6   6  17      286.67      418.60    213.58 o 
  -4   6  17      766.71      756.29    146.44 o 
  -2   6  17     1885.85     1784.33    128.29 o 
   0   6  17       93.99      381.87    133.81 o 
   2   6  17      111.15      224.71    155.75 o 
   4   6  17      304.90      220.74    228.14 o 
  -7   7  17      114.40      176.17    136.17 o 
  -5   7  17      301.49      505.74    192.08 o 
  -3   7  17      824.08      831.19    146.37 o 
  -1   7  17      302.74      293.24    129.46 o 
   1   7  17      283.45      387.12    145.76 o 
   3   7  17      367.61      558.21    211.03 o 
   5   7  17      921.34     1200.55    233.92 o 
  -8   8  17      379.11      432.16    124.40 o 
  -6   8  17      124.36      -87.83    212.88 o 
  -4   8  17      176.23      332.61    224.21 o 
  -2   8  17      127.58      268.13    131.09 o 
   0   8  17      354.07      246.35    134.82 o 
   2   8  17      727.86      768.09    211.73 o 
  -7   9  17       85.36      224.21    214.73 o 
  -5   9  17        8.99      113.49    231.60 o 
  -3   9  17      125.78      117.34    150.34 o 
  -1   9  17       48.75      120.87    130.53 o 
   1   9  17      218.42      299.77    156.85 o 
  -6  10  17       81.09       40.22    215.42 o 
  -4  10  17        0.94      307.19    229.29 o 
  -2  10  17       74.48      243.44    149.34 o 
   0  10  17        0.27       -0.97    142.61 o 
   2  10  17       26.09       39.29    192.08 o 
  -5  11  17       63.48      186.76    233.92 o 
  -3  11  17      344.01      402.65    231.37 o 
  -1  11  17      204.17      216.22    138.97 o 
   1  11  17        3.00      193.47    209.41 o 
   3  11  17       39.25      112.34    213.34 o 
  -4  12  17      100.65        0.23    249.40 o 
  -2  12  17      241.31      468.84    156.21 o 
   0  12  17      181.38      212.38    151.95 o 
   2  12  17       20.70       74.66    195.55 o 
  -3  13  17      511.81      756.76    252.64 o 
  -1  13  17      184.76      202.18    143.07 o 
   1  13  17      229.09      301.18    213.81 o 
  -6   0  18      935.08      970.45    140.13 o 
  -2   0  18     1031.88     1069.51    149.22 o 
   0   0  18     1828.83     1616.30    164.17 o 
   2   0  18     6895.86     5428.38    271.82 o 
   4   0  18     3379.25     2355.11    202.74 o 
  -7   1  18      393.07      545.11    114.89 o 
  -5   1  18      181.51      359.63    150.92 o 
  -3   1  18      159.51      224.90    104.55 o 
  -1   1  18     1000.33     1225.35    110.34 o 
   1   1  18     1897.05     1770.75    123.56 o 
   3   1  18     1749.60     1527.21    191.88 o 
  -6   2  18       64.78       78.62    145.68 o 
  -4   2  18       57.57      176.91    202.71 o 
  -2   2  18       94.73      188.99    103.92 o 
   0   2  18      133.86      166.91    114.47 o 
   2   2  18       13.35      199.49    152.17 o 
   4   2  18       42.19       31.44    163.19 o 
  -7   3  18      241.35      278.40    115.80 o 
  -5   3  18       72.68      215.79    143.65 o 
  -3   3  18       12.29      100.91    101.68 o 
  -1   3  18        1.52     -112.20    105.49 o 
   1   3  18      144.19      269.46    133.93 o 
   3   3  18       91.03      142.64    155.36 o 
  -6   4  18      793.82      955.51    147.51 o 
  -4   4  18      389.46      418.28    105.43 o 
  -2   4  18      430.05      523.11    109.61 o 
   0   4  18      155.59      208.04    133.67 o 
   2   4  18      317.41      299.84    149.85 o 
   4   4  18      183.13      210.08    179.88 o 
  -7   5  18      486.06      407.32    148.13 o 
  -5   5  18     1006.32      960.76    148.29 o 
  -3   5  18     1615.53     1467.96    131.58 o 
  -1   5  18     1078.02      732.71    170.93 o 
   1   5  18      230.76      222.97    142.19 o 
   3   5  18      285.00      255.38    265.74 o 
  -6   6  18      133.44      261.82    139.77 o 
  -4   6  18      923.78      840.62    121.11 o 
  -2   6  18      858.97      629.73    147.96 o 
   0   6  18      166.32      124.17    131.90 o 
   2   6  18      161.23      224.87    157.83 o 
  -5   7  18       68.81      384.59    316.43 o 
  -3   7  18        5.43      130.16    125.42 o 
  -1   7  18        4.94      259.96    134.90 o 
   1   7  18        0.64       50.11    142.76 o 
   3   7  18        3.33     -178.21    217.74 o 
  -4   8  18       96.41      248.96    150.17 o 
  -2   8  18      208.74      294.64    131.81 o 
   0   8  18       83.69      217.08    139.17 o 
   2   8  18      317.92      140.30    216.12 o 
  -5   9  18      284.64      211.91    147.90 o 
  -3   9  18      444.04      509.50    150.94 o 
  -1   9  18      114.94      146.65    134.31 o 
   1   9  18      591.34      544.47    167.48 o 
  -4  10  18      521.98      600.28    234.61 o 
  -2  10  18      438.22      269.33    132.75 o 
   0  10  18      154.09      431.83    145.42 o 
  -5   1  19       40.38       31.74    148.71 o 
  -3   1  19        2.37      207.94    151.84 o 
  -1   1  19      148.42      198.80    130.73 o 
   1   1  19        1.42      -41.58    134.74 o 
  -4   2  19        7.39      -54.71    157.75 o 
  -2   2  19      133.06      258.90    107.70 o 
   0   2  19      129.13      297.97    171.69 o 
  -5   3  19      432.02      431.21    106.82 o 
  -3   3  19      230.73      326.14    123.81 o 
  -1   3  19      442.61      527.92    135.11 o 
   1   3  19        3.42      -44.88    162.27 o 
  -4   4  19      184.95      291.74    105.43 o 
  -2   4  19      388.65      504.16    165.45 o 
   0   4  19       92.46      -11.33    261.65 o 
  -3   5  19       15.14      150.24    121.30 o 
  -1   5  19       29.24       81.36    247.55 o 
  -2   6  19      150.68      118.80    129.20 o 
                                                 
